# Supplementary material for: CCR2 Is Dispensable for Disease Resolution but Required for the Restoration of Leukocyte Homeostasis Upon Experimental Malaria-Associated Acute Respiratory Distress Syndrome
Source: Front Immunol. 2021 Feb 16;11:628643. doi: 10.3389/fimmu.2020.628643 (PMC7921736; doi:10.3389/fimmu.2020.628643)
Supplement: Supplementary file 5 [file Table_3.xlsx]

## Sheet: Result Report
			Albany-Molecular Analysis Laboratory
			5 University Place
			Rensselaer, New York 12144
			Phone (518) 257-2030
			Contact: Dr. Meggan Keith
			Email: snptesting@taconic.com
SNP Genotyping Report
	Customer: Rega Institute for Medical Research
	Principal Investigator: Prof. Philippe Van Den Steen
	Project #: CCR2
	Location of Genetic Modification(s): n/a
	Project Type: Background Characterization
				PROJECTS
1. Accession #: 1909-24010
	Reference or Target Strain: C57BL/6				Panel Type: Ms Genome Scan
	Actual Generation:				Operator: TJ/KM
					Date: 09/30/2019
	Animal ID	Sex	% C57BL/6J	Generation Equivalent (NE)		Comments
	CCR2_1	M	0.999512	NE 10		CCR2 KO
	CCR2_2	F	0.999512	NE 10		CCR2 KO
	CCR2_3	M	0.999512	NE 10		CCR2 KO
	CCR2_4	F	1	NE 10		CCR2 WT
	CCR2_5	F	1	NE 10		CCR2 WT
	CCR2_6	F	1	NE 10		CCR2 WT
	CCR2_7	M	0.999512	NE 10		CCR2 KO
	CCR2_9	M	1	NE 10		CCR2 WT
	CCR2_11	M	1	NE 10		CCR2 WT
	CCR2_14	M	0.999512	NE 10		CCR2 KO
	Comments:
	According to Mouse Genome Scan SNP analysis, samples range from 99,95%-100.0% of C57BL/6J reference genome. For the CCR2 samples, non-C57BL/6 character is displayed only on one SNP on chromosome 9 in the probable region of genetic modification. Biomarker analysis show that all samples are homozygous for the Nnt deletion and the Ptprcb allele and wild-type for Tyrp1, Tyr, Pde6b, Lep, Lepr, Foxn1, …
								.
	Please note: Although samples are compared to C57BL/6J genome, the calculation above does not necessarily indicate the specific substrain identity.
								.

## Sheet: 1. MGenScan line CCR2
						Genotyping Result
Index	Name	Chr	Position	SNPs that differentiate 129S6/SvEvTac and C57BL/6J	SNPs that differentiate between C57BL/6NTac and C57BL/6J on the Mouse Genome Scanning Panel	129S6/SvEvTac-1_SNP Ref Sample.GType	C57BL/6Jax-3_SNP Ref Sample.GType	1909-24010_178588 - CCR2_1-TQMS_78219_610437_19-524994_Rega.GType	1909-24010_178588 - CCR2_2-TQMS_78219_610438_19-524995_Rega.GType	1909-24010_178588 - CCR2_3-TQMS_78219_610439_19-524996_Rega.GType	1909-24010_178588 - CCR2_4-TQMS_78219_610440_19-524997_Rega.GType	1909-24010_178588 - CCR2_5-TQMS_78219_610441_19-524998_Rega.GType	1909-24010_178588 - CCR2_6-TQMS_78219_610442_19-524999_Rega.GType	1909-24010_178588 - CCR2_7-TQMS_78219_610443_19-525000_Rega.GType	1909-24010_178588 - CCR2_9-TQMS_78219_610444_19-525001_Rega.GType	1909-24010_178588 - CCR2_11-TQMS_78219_610445_19-525002_Rega.GType	1909-24010_178588 - CCR2_14-TQMS_78219_610446_19-525003_Rega.GType	1909-24010_178588 - CCR2_1-TQMS_78219_610437_19-524994_Rega.GType	1909-24010_178588 - CCR2_2-TQMS_78219_610438_19-524995_Rega.GType	1909-24010_178588 - CCR2_3-TQMS_78219_610439_19-524996_Rega.GType	1909-24010_178588 - CCR2_4-TQMS_78219_610440_19-524997_Rega.GType	1909-24010_178588 - CCR2_5-TQMS_78219_610441_19-524998_Rega.GType	1909-24010_178588 - CCR2_6-TQMS_78219_610442_19-524999_Rega.GType	1909-24010_178588 - CCR2_7-TQMS_78219_610443_19-525000_Rega.GType	1909-24010_178588 - CCR2_9-TQMS_78219_610444_19-525001_Rega.GType	1909-24010_178588 - CCR2_11-TQMS_78219_610445_19-525002_Rega.GType	1909-24010_178588 - CCR2_14-TQMS_78219_610446_19-525003_Rega.GType		Taconic Key
272	CH0MM1	0	24466918	X		BB	AA	AA	AA	AA	AA	AA	AA	AA	AA	AA	AA	1	1	1	1	1	1	1	1	1	1		Symbol	Definition
1254	CH1MM1	1	3197400			AA	AA	AA	AA	AA	AA	AA	AA	AA	AA	AA	AA	1	1	1	1	1	1	1	1	1	1
1819	CH1MM2	1	3492195	X		BB	AA	AA	AA	AA	AA	AA	AA	AA	AA	AA	AA	1	1	1	1	1	1	1	1	1	1		AA	Homozygous for Allele1
321	CH1MM3	1	4526088			AA	AA	AA	AA	AA	AA	AA	AA	AA	AA	AA	AA	1	1	1	1	1	1	1	1	1	1		AB	Heterozygous 1/2
1987	CH1MM4	1	5602036			AA	AA	AA	AA	AA	AA	AA	AA	AA	AA	AA	AA	1	1	1	1	1	1	1	1	1	1		BB	Homozygous for Allele2
322	CH1MM5	1	5906465			AA	AA	AA	AA	AA	AA	AA	AA	AA	AA	AA	AA	1	1	1	1	1	1	1	1	1	1
323	CH1MM6GM1	1	6655964	X		BB	AA	AA	AA	AA	AA	AA	AA	AA	AA	AA	AA	1	1	1	1	1	1	1	1	1	1		1	Homozygous for C57BL/6J SNP
1259	CH1MM7	1	8083448	X		AA	BB	BB	BB	BB	BB	BB	BB	BB	BB	BB	BB	1	1	1	1	1	1	1	1	1	1		0.5	Heterozygous for C57BL/6J SNP and non-C57BL/6J SNP
1448	CH1MM8	1	9141039	X		AA	BB	BB	BB	BB	BB	BB	BB	BB	BB	BB	BB	1	1	1	1	1	1	1	1	1	1		0	Homozygous for non-C57BL/6J SNP
1810	CH1MM9	1	11106394	X		AA	BB	BB	BB	BB	BB	BB	BB	BB	BB	BB	BB	1	1	1	1	1	1	1	1	1	1		NC=no call
1491	CH1MM10	1	11371737			AA	AA	AA	AA	AA	AA	AA	AA	AA	AA	AA	AA	1	1	1	1	1	1	1	1	1	1		Highlighted region indicates the region 25 MBp on either side of the known chromosomal modification
324	CH1MM11	1	12981709	X		AA	BB	BB	BB	BB	BB	BB	BB	BB	BB	BB	BB	1	1	1	1	1	1	1	1	1	1
1183	CH1MM12	1	16448703	X		BB	AA	AA	AA	AA	AA	AA	AA	AA	AA	AA	AA	1	1	1	1	1	1	1	1	1	1
325	CH1MM13	1	17512198	X		AA	BB	BB	BB	BB	BB	BB	BB	BB	BB	BB	BB	1	1	1	1	1	1	1	1	1	1
257	CH1MM14	1	19040122	X		BB	AA	AA	AA	AA	AA	AA	AA	AA	AA	AA	AA	1	1	1	1	1	1	1	1	1	1
1100	CH1MM15	1	19291760			BB	BB	BB	BB	BB	BB	BB	BB	BB	BB	BB	BB	1	1	1	1	1	1	1	1	1	1
326	CH1MM16	1	19680103	X		BB	AA	AA	AA	AA	AA	AA	AA	AA	AA	AA	AA	1	1	1	1	1	1	1	1	1	1
1972	CH1MM17	1	20994482	X		AA	BB	BB	BB	BB	BB	BB	BB	BB	BB	BB	BB	1	1	1	1	1	1	1	1	1	1
1716	CH1MM18	1	22977896			AA	AA	AA	AA	AA	AA	AA	AA	AA	AA	AA	AA	1	1	1	1	1	1	1	1	1	1
270	CH1MM19	1	25471405			AA	AA	AA	AA	AA	AA	AA	AA	AA	AA	AA	AA	1	1	1	1	1	1	1	1	1	1
1712	CH1MM20	1	26136349			AA	AA	AA	AA	AA	AA	AA	AA	AA	AA	AA	AA	1	1	1	1	1	1	1	1	1	1
1224	CH1MM21	1	27510356	X		BB	AA	AA	AA	AA	AA	AA	AA	AA	AA	AA	AA	1	1	1	1	1	1	1	1	1	1
10	CH1MM22	1	28516388			AA	AA	AA	AA	AA	AA	AA	AA	AA	AA	AA	AA	1	1	1	1	1	1	1	1	1	1
327	CH1MM23	1	28549433			BB	BB	BB	BB	BB	BB	BB	BB	BB	BB	BB	BB	1	1	1	1	1	1	1	1	1	1
1313	CH1MM24	1	29990732	X		BB	AA	AA	AA	AA	AA	AA	AA	AA	AA	AA	AA	1	1	1	1	1	1	1	1	1	1
328	CH1MM25	1	30024577			AA	AA	AA	AA	AA	AA	AA	AA	AA	AA	AA	AA	1	1	1	1	1	1	1	1	1	1
1642	CH1MM26	1	30030567			AA	AA	AA	AA	AA	AA	AA	AA	AA	AA	AA	AA	1	1	1	1	1	1	1	1	1	1
1529	CH1MM27	1	31102378			BB	BB	BB	BB	BB	BB	BB	BB	BB	BB	BB	BB	1	1	1	1	1	1	1	1	1	1
1391	CH1MM28	1	32799125	X		AA	BB	BB	BB	BB	BB	BB	BB	BB	BB	BB	BB	1	1	1	1	1	1	1	1	1	1
1242	CH1MM29	1	34414162	X		BB	AA	AA	AA	AA	AA	AA	AA	AA	AA	AA	AA	1	1	1	1	1	1	1	1	1	1
1255	CH1MM30	1	36198091			BB	BB	BB	BB	BB	BB	BB	BB	BB	BB	BB	BB	1	1	1	1	1	1	1	1	1	1
1637	CH1MM31	1	37990570			BB	BB	BB	BB	BB	BB	BB	BB	BB	BB	BB	BB	1	1	1	1	1	1	1	1	1	1
1596	CH1MM32	1	39320203			BB	BB	BB	BB	BB	BB	BB	BB	BB	BB	BB	BB	1	1	1	1	1	1	1	1	1	1
143	CH1MM33	1	40297949	X		AA	BB	BB	BB	BB	BB	BB	BB	BB	BB	BB	BB	1	1	1	1	1	1	1	1	1	1
329	CH1MM34	1	41262551	X		AA	BB	BB	BB	BB	BB	BB	BB	BB	BB	BB	BB	1	1	1	1	1	1	1	1	1	1
144	CH1MM35	1	41423174	X		AA	BB	BB	BB	BB	BB	BB	BB	BB	BB	BB	BB	1	1	1	1	1	1	1	1	1	1
330	CH1MM36	1	42789902	X		BB	AA	AA	AA	AA	AA	AA	AA	AA	AA	AA	AA	1	1	1	1	1	1	1	1	1	1
958	CH1MM37	1	44001168			BB	BB	BB	BB	BB	BB	BB	BB	BB	BB	BB	BB	1	1	1	1	1	1	1	1	1	1
28	CH1MM38	1	44668113			AA	AA	AA	AA	AA	AA	AA	AA	AA	AA	AA	AA	1	1	1	1	1	1	1	1	1	1
331	CH1MM39	1	46277649	X		BB	AA	AA	AA	AA	AA	AA	AA	AA	AA	AA	AA	1	1	1	1	1	1	1	1	1	1
1046	CH1MM40BLK4	1	46932893	X	X	BB	AA	AA	AA	AA	AA	AA	AA	AA	AA	AA	AA	1	1	1	1	1	1	1	1	1	1
332	CH1MM41	1	47845326			AA	AA	AA	AA	AA	AA	AA	AA	AA	AA	AA	AA	1	1	1	1	1	1	1	1	1	1
29	CH1MM42	1	49807741	X		AA	BB	BB	BB	BB	BB	BB	BB	BB	BB	BB	BB	1	1	1	1	1	1	1	1	1	1
30	CH1MM43	1	49993068	X		AA	BB	BB	BB	BB	BB	BB	BB	BB	BB	BB	BB	1	1	1	1	1	1	1	1	1	1
1502	CH1MM44	1	50613798	X		AA	BB	BB	BB	BB	BB	BB	BB	BB	BB	BB	BB	1	1	1	1	1	1	1	1	1	1
333	CH1MM45	1	51771264			BB	BB	BB	BB	BB	BB	BB	BB	BB	BB	BB	BB	1	1	1	1	1	1	1	1	1	1
334	CH1MM46	1	52159056			AA	AA	AA	AA	AA	AA	AA	AA	AA	AA	AA	AA	1	1	1	1	1	1	1	1	1	1
283	CH1MM47GM2-BM	1	52665170			AA	AA	AA	AA	AA	AA	AA	AA	AA	AA	AA	AA	1	1	1	1	1	1	1	1	1	1
1721	CH1MM48	1	53853346			BB	BB	BB	BB	BB	BB	BB	BB	BB	BB	BB	BB	1	1	1	1	1	1	1	1	1	1
1945	CH1MM49	1	54482766			AA	AA	AA	AA	AA	AA	AA	AA	AA	AA	AA	AA	1	1	1	1	1	1	1	1	1	1
1492	CH1MM50	1	55942220			BB	BB	BB	BB	BB	BB	BB	BB	BB	BB	BB	BB	1	1	1	1	1	1	1	1	1	1
1659	CH1MM51	1	58438091			BB	BB	BB	BB	BB	BB	BB	BB	BB	BB	BB	BB	1	1	1	1	1	1	1	1	1	1
335	CH1MM52	1	58775689	X		BB	AA	AA	AA	AA	AA	AA	AA	AA	AA	AA	AA	1	1	1	1	1	1	1	1	1	1
1748	CH1MM53	1	59624742	X		BB	AA	AA	AA	AA	AA	AA	AA	AA	AA	AA	AA	1	1	1	1	1	1	1	1	1	1
1897	CH1MM54	1	60126995			BB	BB	BB	BB	BB	BB	BB	BB	BB	BB	BB	BB	1	1	1	1	1	1	1	1	1	1
1452	CH1MM55	1	61943426			AA	AA	AA	AA	AA	AA	AA	AA	AA	AA	AA	AA	1	1	1	1	1	1	1	1	1	1
1068	CH1MM56	1	62562701	X	X	BB	AA	AA	AA	AA	AA	AA	AA	AA	AA	AA	AA	1	1	1	1	1	1	1	1	1	1
1874	CH1MM57	1	63649681	X		AA	BB	BB	BB	BB	BB	BB	BB	BB	BB	BB	BB	1	1	1	1	1	1	1	1	1	1
11	CH1MM58	1	64798968			BB	BB	BB	BB	BB	BB	BB	BB	BB	BB	BB	BB	1	1	1	1	1	1	1	1	1	1
1956	CH1MM59	1	65272783			BB	BB	BB	BB	BB	BB	BB	BB	BB	BB	BB	BB	1	1	1	1	1	1	1	1	1	1
336	CH1MM60	1	66810982	X		BB	AA	AA	AA	AA	AA	AA	AA	AA	AA	AA	AA	1	1	1	1	1	1	1	1	1	1
1841	CH1MM61	1	68917890	X		AA	BB	BB	BB	BB	BB	BB	BB	BB	BB	BB	BB	1	1	1	1	1	1	1	1	1	1
337	CH1MM62	1	69117243	X		AA	BB	BB	BB	BB	BB	BB	BB	BB	BB	BB	BB	1	1	1	1	1	1	1	1	1	1
1860	CH1MM63	1	69408967	X		BB	AA	AA	AA	AA	AA	AA	AA	AA	AA	AA	AA	1	1	1	1	1	1	1	1	1	1
1730	CH1MM64	1	72377589			AA	AA	AA	AA	AA	AA	AA	AA	AA	AA	AA	AA	1	1	1	1	1	1	1	1	1	1
338	CH1MM65	1	73407862			BB	BB	BB	BB	BB	BB	BB	BB	BB	BB	BB	BB	1	1	1	1	1	1	1	1	1	1
1435	CH1MM66	1	74900046	X		BB	AA	AA	AA	AA	AA	AA	AA	AA	AA	AA	AA	1	1	1	1	1	1	1	1	1	1
1902	CH1MM67	1	75362320			AA	AA	AA	AA	AA	AA	AA	AA	AA	AA	AA	AA	1	1	1	1	1	1	1	1	1	1
339	CH1MM68	1	76832354	X		BB	AA	AA	AA	AA	AA	AA	AA	AA	AA	AA	AA	1	1	1	1	1	1	1	1	1	1
260	CH1MM69	1	76984491			BB	BB	BB	BB	BB	BB	BB	BB	BB	BB	BB	BB	1	1	1	1	1	1	1	1	1	1
145	CH1MM70	1	78359030	X		AA	BB	BB	BB	BB	BB	BB	BB	BB	BB	BB	BB	1	1	1	1	1	1	1	1	1	1
340	CH1MM71	1	79202787	X		AA	BB	BB	BB	BB	BB	BB	BB	BB	BB	BB	BB	1	1	1	1	1	1	1	1	1	1
254	CH1MM72	1	80839073			BB	BB	BB	BB	BB	BB	BB	BB	BB	BB	BB	BB	1	1	1	1	1	1	1	1	1	1
341	CH1MM73	1	81235702	X		AA	BB	BB	BB	BB	BB	BB	BB	BB	BB	BB	BB	1	1	1	1	1	1	1	1	1	1
1003	CH1MM74	1	82651571			AA	AA	AA	AA	AA	AA	AA	AA	AA	AA	AA	AA	1	1	1	1	1	1	1	1	1	1
146	CH1MM75	1	82668689	X		BB	AA	AA	AA	AA	AA	AA	AA	AA	AA	AA	AA	1	1	1	1	1	1	1	1	1	1
147	CH1MM76	1	85664769	X		BB	AA	AA	AA	AA	AA	AA	AA	AA	AA	AA	AA	1	1	1	1	1	1	1	1	1	1
1493	CH1MM77	1	85865441	X		AA	BB	BB	BB	BB	BB	BB	BB	BB	BB	BB	BB	1	1	1	1	1	1	1	1	1	1
2003	CH1MM78	1	87190477			BB	BB	BB	BB	BB	BB	BB	BB	BB	BB	BB	BB	1	1	1	1	1	1	1	1	1	1
1737	CH1MM79	1	88494443	X		BB	AA	AA	AA	AA	AA	AA	AA	AA	AA	AA	AA	1	1	1	1	1	1	1	1	1	1
342	CH1MM80	1	91575836	X		AA	BB	BB	BB	BB	BB	BB	BB	BB	BB	BB	BB	1	1	1	1	1	1	1	1	1	1
1818	CH1MM81	1	93319361	X		BB	AA	AA	AA	AA	AA	AA	AA	AA	AA	AA	AA	1	1	1	1	1	1	1	1	1	1
1702	CH1MM82	1	95497940	X		BB	AA	AA	AA	AA	AA	AA	AA	AA	AA	AA	AA	1	1	1	1	1	1	1	1	1	1
1652	CH1MM83	1	95625917			AA	AA	AA	AA	AA	AA	AA	AA	AA	AA	AA	AA	1	1	1	1	1	1	1	1	1	1
1520	CH1MM84	1	96875139	X		AA	BB	BB	BB	BB	BB	BB	BB	BB	BB	BB	BB	1	1	1	1	1	1	1	1	1	1
343	CH1MM85	1	97677389	X		BB	AA	AA	AA	AA	AA	AA	AA	AA	AA	AA	AA	1	1	1	1	1	1	1	1	1	1
344	CH1MM86	1	99797518	X		BB	AA	AA	AA	AA	AA	AA	AA	AA	AA	AA	AA	1	1	1	1	1	1	1	1	1	1
1916	CH1MM87	1	101749052	X		AA	BB	BB	BB	BB	BB	BB	BB	BB	BB	BB	BB	1	1	1	1	1	1	1	1	1	1
24	CH1MM88	1	103251925			BB	BB	BB	BB	BB	BB	BB	BB	BB	BB	BB	BB	1	1	1	1	1	1	1	1	1	1
345	CH1MM89	1	103459296	X		BB	AA	AA	AA	AA	AA	AA	AA	AA	AA	AA	AA	1	1	1	1	1	1	1	1	1	1
1151	CH1MM90	1	104472398			BB	BB	BB	BB	BB	BB	BB	BB	BB	BB	BB	BB	1	1	1	1	1	1	1	1	1	1
1677	CH1MM91	1	105335135			BB	BB	BB	BB	BB	BB	BB	BB	BB	BB	BB	BB	1	1	1	1	1	1	1	1	1	1
25	CH1MM92	1	105423103			BB	BB	BB	BB	BB	BB	BB	BB	BB	BB	BB	BB	1	1	1	1	1	1	1	1	1	1
346	CH1MM93	1	106831730	X		BB	AA	AA	AA	AA	AA	AA	AA	AA	AA	AA	AA	1	1	1	1	1	1	1	1	1	1
1264	CH1MM94	1	109634975	X		AA	BB	BB	BB	BB	BB	BB	BB	BB	BB	BB	BB	1	1	1	1	1	1	1	1	1	1
347	CH1MM95	1	110616212	X		BB	AA	AA	AA	AA	AA	AA	AA	AA	AA	AA	AA	1	1	1	1	1	1	1	1	1	1
1514	CH1MM96	1	111780707	X		BB	AA	AA	AA	AA	AA	AA	AA	AA	AA	AA	AA	1	1	1	1	1	1	1	1	1	1
348	CH1MM97	1	113899609	X		BB	AA	AA	AA	AA	AA	AA	AA	AA	AA	AA	AA	1	1	1	1	1	1	1	1	1	1
1977	CH1MM98	1	115462613			BB	BB	BB	BB	BB	BB	BB	BB	BB	BB	BB	BB	1	1	1	1	1	1	1	1	1	1
262	CH1MM99	1	115751113			BB	BB	BB	BB	BB	BB	BB	BB	BB	BB	BB	BB	1	1	1	1	1	1	1	1	1	1
1203	CH1MM100	1	117379659	X		AA	BB	BB	BB	BB	BB	BB	BB	BB	BB	BB	BB	1	1	1	1	1	1	1	1	1	1
1310	CH1MM101	1	118500635			BB	BB	BB	BB	BB	BB	BB	BB	BB	BB	BB	BB	1	1	1	1	1	1	1	1	1	1
1230	CH1MM102	1	120380872	X		AA	BB	BB	BB	BB	BB	BB	BB	BB	BB	BB	BB	1	1	1	1	1	1	1	1	1	1
349	CH1MM103GM3	1	122010714	X		AA	BB	BB	BB	BB	BB	BB	BB	BB	BB	BB	BB	1	1	1	1	1	1	1	1	1	1
1455	CH1MM104	1	122796548	X		BB	AA	AA	AA	AA	AA	AA	AA	AA	AA	AA	AA	1	1	1	1	1	1	1	1	1	1
1302	CH1MM105	1	123642529	X		AA	BB	BB	BB	BB	BB	BB	BB	BB	BB	BB	BB	1	1	1	1	1	1	1	1	1	1
1531	CH1MM106	1	125475941	X		AA	BB	BB	BB	BB	BB	BB	BB	BB	BB	BB	BB	1	1	1	1	1	1	1	1	1	1
350	CH1MM107	1	126400694	X		BB	AA	AA	AA	AA	AA	AA	AA	AA	AA	AA	AA	1	1	1	1	1	1	1	1	1	1
1773	CH1MM108	1	126460218	X		AA	BB	BB	BB	BB	BB	BB	BB	BB	BB	BB	BB	1	1	1	1	1	1	1	1	1	1
351	CH1MM109	1	128094625	X		AA	BB	BB	BB	BB	BB	BB	BB	BB	BB	BB	BB	1	1	1	1	1	1	1	1	1	1
1899	CH1MM110	1	128165659	X		BB	AA	AA	AA	AA	AA	AA	AA	AA	AA	AA	AA	1	1	1	1	1	1	1	1	1	1
1342	CH1MM111	1	130962369	X		AA	BB	BB	BB	BB	BB	BB	BB	BB	BB	BB	BB	1	1	1	1	1	1	1	1	1	1
1507	CH1MM112	1	131376437	X		BB	AA	AA	AA	AA	AA	AA	AA	AA	AA	AA	AA	1	1	1	1	1	1	1	1	1	1
352	CH1MM113	1	134099450			AA	AA	AA	AA	AA	AA	AA	AA	AA	AA	AA	AA	1	1	1	1	1	1	1	1	1	1
1997	CH1MM114	1	135044501	X		BB	AA	AA	AA	AA	AA	AA	AA	AA	AA	AA	AA	1	1	1	1	1	1	1	1	1	1
1831	CH1MM115	1	137268795	X		BB	AA	AA	AA	AA	AA	AA	AA	AA	AA	AA	AA	1	1	1	1	1	1	1	1	1	1
1801	CH1MM116	1	137529520			AA	AA	AA	AA	AA	AA	AA	AA	AA	AA	AA	AA	1	1	1	1	1	1	1	1	1	1
148	CH1MM117	1	138089211			AA	AA	AA	AA	AA	AA	AA	AA	AA	AA	AA	AA	1	1	1	1	1	1	1	1	1	1
353	CH1MM118	1	139114404			BB	BB	BB	BB	BB	BB	BB	BB	BB	BB	BB	BB	1	1	1	1	1	1	1	1	1	1
136	CH1MM119BLK8	1	139200000		X	BB	BB	BB	BB	BB	BB	BB	BB	BB	BB	BB	BB	1	1	1	1	1	1	1	1	1	1
354	CH1MM120	1	140472264	X		BB	AA	AA	AA	AA	AA	AA	AA	AA	AA	AA	AA	1	1	1	1	1	1	1	1	1	1
1935	CH1MM121	1	142470600	X		BB	AA	AA	AA	AA	AA	AA	AA	AA	AA	AA	AA	1	1	1	1	1	1	1	1	1	1
355	CH1MM122BLK9	1	142911628	X	X	AA	BB	BB	BB	BB	BB	BB	BB	BB	BB	BB	BB	1	1	1	1	1	1	1	1	1	1
356	CH1MM123	1	144012938	X		BB	AA	AA	AA	AA	AA	AA	AA	AA	AA	AA	AA	1	1	1	1	1	1	1	1	1	1
1646	CH1MM124	1	144695531			AA	AA	AA	AA	AA	AA	AA	AA	AA	AA	AA	AA	1	1	1	1	1	1	1	1	1	1
1193	CH1MM125	1	145088382			BB	BB	BB	BB	BB	BB	BB	BB	BB	BB	BB	BB	1	1	1	1	1	1	1	1	1	1
357	CH1MM126	1	146776886	X		BB	AA	AA	AA	AA	AA	AA	AA	AA	AA	AA	AA	1	1	1	1	1	1	1	1	1	1
1982	CH1MM127	1	148913234	X		AA	BB	BB	BB	BB	BB	BB	BB	BB	BB	BB	BB	1	1	1	1	1	1	1	1	1	1
358	CH1MM128	1	150586221	X		BB	AA	AA	AA	AA	AA	AA	AA	AA	AA	AA	AA	1	1	1	1	1	1	1	1	1	1
1953	CH1MM129	1	150967309			BB	BB	BB	BB	BB	BB	BB	BB	BB	BB	BB	BB	1	1	1	1	1	1	1	1	1	1
26	CH1MM130	1	152747565	X		AA	BB	BB	BB	BB	BB	BB	BB	BB	BB	BB	BB	1	1	1	1	1	1	1	1	1	1
359	CH1MM131	1	154187910			BB	BB	BB	BB	BB	BB	BB	BB	BB	BB	BB	BB	1	1	1	1	1	1	1	1	1	1
1070	CH1MM132GM4	1	154676268			BB	BB	BB	BB	BB	BB	BB	BB	BB	BB	BB	BB	1	1	1	1	1	1	1	1	1	1
2040	CH1MM133	1	156044150			AA	AA	AA	AA	AA	AA	AA	AA	AA	AA	AA	AA	1	1	1	1	1	1	1	1	1	1
1222	CH1MM134	1	156461112			AA	AA	AA	AA	AA	AA	AA	AA	AA	AA	AA	AA	1	1	1	1	1	1	1	1	1	1
1467	CH1MM135	1	157158100			BB	BB	BB	BB	BB	BB	BB	BB	BB	BB	BB	BB	1	1	1	1	1	1	1	1	1	1
1947	CH1MM136	1	157898706			AA	AA	AA	AA	AA	AA	AA	AA	AA	AA	AA	AA	1	1	1	1	1	1	1	1	1	1
1296	CH1MM137	1	160294867			BB	BB	BB	BB	BB	BB	BB	BB	BB	BB	BB	BB	1	1	1	1	1	1	1	1	1	1
360	CH1MM138	1	162037129			AA	AA	AA	AA	AA	AA	AA	AA	AA	AA	AA	AA	1	1	1	1	1	1	1	1	1	1
1263	CH1MM139	1	162261064	X		BB	AA	AA	AA	AA	AA	AA	AA	AA	AA	AA	AA	1	1	1	1	1	1	1	1	1	1
2041	CH1MM140	1	164012960			BB	BB	BB	BB	BB	BB	BB	BB	BB	BB	BB	BB	1	1	1	1	1	1	1	1	1	1
1389	CH1MM141	1	164408862	X		AA	BB	BB	BB	BB	BB	BB	BB	BB	BB	BB	BB	1	1	1	1	1	1	1	1	1	1
361	CH1MM142	1	166263327			BB	BB	BB	BB	BB	BB	BB	BB	BB	BB	BB	BB	1	1	1	1	1	1	1	1	1	1
1962	CH1MM143	1	167289594			BB	BB	BB	BB	BB	BB	BB	BB	BB	BB	BB	BB	1	1	1	1	1	1	1	1	1	1
2007	CH1MM144	1	167367806			BB	BB	BB	BB	BB	BB	BB	BB	BB	BB	BB	BB	1	1	1	1	1	1	1	1	1	1
362	CH1MM145	1	169381101	X		AA	BB	BB	BB	BB	BB	BB	BB	BB	BB	BB	BB	1	1	1	1	1	1	1	1	1	1
2011	CH1MM146	1	171224975			BB	BB	BB	BB	BB	BB	BB	BB	BB	BB	BB	BB	1	1	1	1	1	1	1	1	1	1
1994	CH1MM147	1	171312251	X		AA	BB	BB	BB	BB	BB	BB	BB	BB	BB	BB	BB	1	1	1	1	1	1	1	1	1	1
318	CH1MM148	1	172206556	X		BB	AA	AA	AA	AA	AA	AA	AA	AA	AA	AA	AA	1	1	1	1	1	1	1	1	1	1
1393	CH1MM149	1	172614886	X		AA	BB	BB	BB	BB	BB	BB	BB	BB	BB	BB	BB	1	1	1	1	1	1	1	1	1	1
363	CH1MM150	1	174277920			BB	BB	BB	BB	BB	BB	BB	BB	BB	BB	BB	BB	1	1	1	1	1	1	1	1	1	1
1169	CH1MM151	1	174667766	X		BB	AA	AA	AA	AA	AA	AA	AA	AA	AA	AA	AA	1	1	1	1	1	1	1	1	1	1
1353	CH1MM152	1	176145762	X		BB	AA	AA	AA	AA	AA	AA	AA	AA	AA	AA	AA	1	1	1	1	1	1	1	1	1	1
364	CH1MM153	1	177399967	X		BB	AA	AA	AA	AA	AA	AA	AA	AA	AA	AA	AA	1	1	1	1	1	1	1	1	1	1
27	CH1MM154	1	178482360			BB	BB	BB	BB	BB	BB	BB	BB	BB	BB	BB	BB	1	1	1	1	1	1	1	1	1	1
365	CH1MM155	1	179633768	X		AA	BB	BB	BB	BB	BB	BB	BB	BB	BB	BB	BB	1	1	1	1	1	1	1	1	1	1
320	CH1MM156	1	180675247			AA	AA	AA	AA	AA	AA	AA	AA	AA	AA	AA	AA	1	1	1	1	1	1	1	1	1	1
366	CH1MM157	1	181495101			BB	BB	BB	BB	BB	BB	BB	BB	BB	BB	BB	BB	1	1	1	1	1	1	1	1	1	1
367	CH1MM158	1	182175880			BB	BB	BB	BB	BB	BB	BB	BB	BB	BB	BB	BB	1	1	1	1	1	1	1	1	1	1
2039	CH1MM159	1	182510631			BB	BB	BB	BB	BB	BB	BB	BB	BB	BB	BB	BB	1	1	1	1	1	1	1	1	1	1
1703	CH1MM160	1	183197685	X		AA	BB	BB	BB	BB	BB	BB	BB	BB	BB	BB	BB	1	1	1	1	1	1	1	1	1	1
241	CH1MM161	1	186531848	X		BB	AA	AA	AA	AA	AA	AA	AA	AA	AA	AA	AA	1	1	1	1	1	1	1	1	1	1
1164	CH1MM162	1	188355284	X		BB	AA	AA	AA	AA	AA	AA	AA	AA	AA	AA	AA	1	1	1	1	1	1	1	1	1	1
368	CH1MM163	1	190164592	X		AA	BB	BB	BB	BB	BB	BB	BB	BB	BB	BB	BB	1	1	1	1	1	1	1	1	1	1
1284	CH1MM164	1	192397145	X		BB	AA	AA	AA	AA	AA	AA	AA	AA	AA	AA	AA	1	1	1	1	1	1	1	1	1	1
932	CH1MM165	1	192857724			BB	BB	BB	BB	BB	BB	BB	BB	BB	BB	BB	BB	1	1	1	1	1	1	1	1	1	1
931	CH1MM166	1	192893335			AA	AA	AA	AA	AA	AA	AA	AA	AA	AA	AA	AA	1	1	1	1	1	1	1	1	1	1
940	CH1MM167	1	193134674			AA	AA	AA	AA	AA	AA	AA	AA	AA	AA	AA	AA	1	1	1	1	1	1	1	1	1	1
369	CH1MM168	1	194054190			BB	BB	BB	BB	BB	BB	BB	BB	BB	BB	BB	BB	1	1	1	1	1	1	1	1	1	1
261	CH1MM169	1	195161421			BB	BB	BB	BB	BB	BB	BB	BB	BB	BB	BB	BB	1	1	1	1	1	1	1	1	1	1
1436	CH2MM1	2	3181746	X		AA	BB	BB	BB	BB	BB	BB	BB	BB	BB	BB	BB	1	1	1	1	1	1	1	1	1	1
1757	CH2MM2	2	3972678	X		AA	BB	BB	BB	BB	BB	BB	BB	BB	BB	BB	BB	1	1	1	1	1	1	1	1	1	1
149	CH2MM3	2	4196507	X		BB	AA	AA	AA	AA	AA	AA	AA	AA	AA	AA	AA	1	1	1	1	1	1	1	1	1	1
1527	CH2MM4	2	4258057	X		AA	BB	BB	BB	BB	BB	BB	BB	BB	BB	BB	BB	1	1	1	1	1	1	1	1	1	1
1228	CH2MM5	2	5606042			BB	BB	BB	BB	BB	BB	BB	BB	BB	BB	BB	BB	1	1	1	1	1	1	1	1	1	1
370	CH2MM6	2	6048930	X		AA	BB	BB	BB	BB	BB	BB	BB	BB	BB	BB	BB	1	1	1	1	1	1	1	1	1	1
1908	CH2MM7	2	6694892			AA	AA	AA	AA	AA	AA	AA	AA	AA	AA	AA	AA	1	1	1	1	1	1	1	1	1	1
371	CH2MM8GM1	2	7326463	X		BB	AA	AA	AA	AA	AA	AA	AA	AA	AA	AA	AA	1	1	1	1	1	1	1	1	1	1
150	CH2MM9	2	9780767			BB	BB	BB	BB	BB	BB	BB	BB	BB	BB	BB	BB	1	1	1	1	1	1	1	1	1	1
1790	CH2MM10	2	10929543	X		AA	BB	BB	BB	BB	BB	BB	BB	BB	BB	BB	BB	1	1	1	1	1	1	1	1	1	1
1714	CH2MM11	2	12582823			AA	AA	AA	AA	AA	AA	AA	AA	AA	AA	AA	AA	1	1	1	1	1	1	1	1	1	1
1838	CH2MM12	2	13669366			BB	BB	BB	BB	BB	BB	BB	BB	BB	BB	BB	BB	1	1	1	1	1	1	1	1	1	1
139	CH2MM13	2	15618849			BB	BB	BB	BB	BB	BB	BB	BB	BB	BB	BB	BB	1	1	1	1	1	1	1	1	1	1
1968	CH2MM14	2	17856135			BB	BB	BB	BB	BB	BB	BB	BB	BB	BB	BB	BB	1	1	1	1	1	1	1	1	1	1
997	CH2MM15BLK4	2	18123731		X	BB	BB	BB	BB	BB	BB	BB	BB	BB	BB	BB	BB	1	1	1	1	1	1	1	1	1	1
372	CH2MM16GM3	2	19198385			AA	AA	AA	AA	AA	AA	AA	AA	AA	AA	AA	AA	1	1	1	1	1	1	1	1	1	1
373	CH2MM17	2	19454722			AA	AA	AA	AA	AA	AA	AA	AA	AA	AA	AA	AA	1	1	1	1	1	1	1	1	1	1
1021	CH2MM18	2	20371950			AA	AA	AA	AA	AA	AA	AA	AA	AA	AA	AA	AA	1	1	1	1	1	1	1	1	1	1
1711	CH2MM19	2	20814394			AA	AA	AA	AA	AA	AA	AA	AA	AA	AA	AA	AA	1	1	1	1	1	1	1	1	1	1
1971	CH2MM20	2	23451610			BB	BB	BB	BB	BB	BB	BB	BB	BB	BB	BB	BB	1	1	1	1	1	1	1	1	1	1
1835	CH2MM21	2	24495175			BB	BB	BB	BB	BB	BB	BB	BB	BB	BB	BB	BB	1	1	1	1	1	1	1	1	1	1
374	CH2MM22	2	26055543			AA	AA	AA	AA	AA	AA	AA	AA	AA	AA	AA	AA	1	1	1	1	1	1	1	1	1	1
375	CH2MM23	2	28249160	X		BB	AA	AA	AA	AA	AA	AA	AA	AA	AA	AA	AA	1	1	1	1	1	1	1	1	1	1
274	CH2MM24	2	30147850	X		AA	BB	BB	BB	BB	BB	BB	BB	BB	BB	BB	BB	1	1	1	1	1	1	1	1	1	1
250	CH2MM25	2	31240017			BB	BB	BB	BB	BB	BB	BB	BB	BB	BB	BB	BB	1	1	1	1	1	1	1	1	1	1
1724	CH2MM26	2	31660228			BB	BB	BB	BB	BB	BB	BB	BB	BB	BB	BB	BB	1	1	1	1	1	1	1	1	1	1
67	CH2MM27	2	32981944			BB	BB	BB	BB	BB	BB	BB	BB	BB	BB	BB	BB	1	1	1	1	1	1	1	1	1	1
151	CH2MM28	2	33954610			AA	AA	AA	AA	AA	AA	AA	AA	AA	AA	AA	AA	1	1	1	1	1	1	1	1	1	1
1812	CH2MM29	2	35804961			AA	AA	AA	AA	AA	AA	AA	AA	AA	AA	AA	AA	1	1	1	1	1	1	1	1	1	1
376	CH2MM30	2	38071109	X		AA	BB	BB	BB	BB	BB	BB	BB	BB	BB	BB	BB	1	1	1	1	1	1	1	1	1	1
377	CH2MM31GM4	2	39774491	X		AA	BB	BB	BB	BB	BB	BB	BB	BB	BB	BB	BB	1	1	1	1	1	1	1	1	1	1
378	CH2MM32	2	41244144	X		BB	AA	AA	AA	AA	AA	AA	AA	AA	AA	AA	AA	1	1	1	1	1	1	1	1	1	1
1849	CH2MM33	2	43034728	X		AA	BB	BB	BB	BB	BB	BB	BB	BB	BB	BB	BB	1	1	1	1	1	1	1	1	1	1
379	CH2MM34	2	44361765	X		AA	BB	BB	BB	BB	BB	BB	BB	BB	BB	BB	BB	1	1	1	1	1	1	1	1	1	1
380	CH2MM35	2	45653218	X		BB	AA	AA	AA	AA	AA	AA	AA	AA	AA	AA	AA	1	1	1	1	1	1	1	1	1	1
1815	CH2MM36	2	47124603			AA	AA	AA	AA	AA	AA	AA	AA	AA	AA	AA	AA	1	1	1	1	1	1	1	1	1	1
1802	CH2MM37	2	48633486			AA	AA	AA	AA	AA	AA	AA	AA	AA	AA	AA	AA	1	1	1	1	1	1	1	1	1	1
68	CH2MM38	2	50605053	X		AA	BB	BB	BB	BB	BB	BB	BB	BB	BB	BB	BB	1	1	1	1	1	1	1	1	1	1
381	CH2MM39	2	50749857			BB	BB	BB	BB	BB	BB	BB	BB	BB	BB	BB	BB	1	1	1	1	1	1	1	1	1	1
1511	CH2MM40	2	51425686	X		BB	AA	AA	AA	AA	AA	AA	AA	AA	AA	AA	AA	1	1	1	1	1	1	1	1	1	1
382	CH2MM41	2	53143600	X		AA	BB	BB	BB	BB	BB	BB	BB	BB	BB	BB	BB	1	1	1	1	1	1	1	1	1	1
383	CH2MM42	2	54765962	X		BB	AA	AA	AA	AA	AA	AA	AA	AA	AA	AA	AA	1	1	1	1	1	1	1	1	1	1
1669	CH2MM43	2	56335802			AA	AA	AA	AA	AA	AA	AA	AA	AA	AA	AA	AA	1	1	1	1	1	1	1	1	1	1
1462	CH2MM44	2	56489184	X		BB	AA	AA	AA	AA	AA	AA	AA	AA	AA	AA	AA	1	1	1	1	1	1	1	1	1	1
1194	CH2MM45	2	58142938	X		AA	BB	BB	BB	BB	BB	BB	BB	BB	BB	BB	BB	1	1	1	1	1	1	1	1	1	1
384	CH2MM46	2	59956872	X		AA	BB	BB	BB	BB	BB	BB	BB	BB	BB	BB	BB	1	1	1	1	1	1	1	1	1	1
1597	CH2MM47	2	61738719	X		BB	AA	AA	AA	AA	AA	AA	AA	AA	AA	AA	AA	1	1	1	1	1	1	1	1	1	1
69	CH2MM48	2	63143553	X		BB	AA	AA	AA	AA	AA	AA	AA	AA	AA	AA	AA	1	1	1	1	1	1	1	1	1	1
385	CH2MM49	2	63511489	X		AA	BB	BB	BB	BB	BB	BB	BB	BB	BB	BB	BB	1	1	1	1	1	1	1	1	1	1
1764	CH2MM50	2	65057687	X		BB	AA	AA	AA	AA	AA	AA	AA	AA	AA	AA	AA	1	1	1	1	1	1	1	1	1	1
386	CH2MM51	2	66906537	X		BB	AA	AA	AA	AA	AA	AA	AA	AA	AA	AA	AA	1	1	1	1	1	1	1	1	1	1
1933	CH2MM52	2	68188374			AA	AA	AA	AA	AA	AA	AA	AA	AA	AA	AA	AA	1	1	1	1	1	1	1	1	1	1
1918	CH2MM53	2	68927682	X		BB	AA	AA	AA	AA	AA	AA	AA	AA	AA	AA	AA	1	1	1	1	1	1	1	1	1	1
1526	CH2MM54	2	70090167			BB	BB	BB	BB	BB	BB	BB	BB	BB	BB	BB	BB	1	1	1	1	1	1	1	1	1	1
1150	CH2MM55	2	71492729			BB	BB	BB	BB	BB	BB	BB	BB	BB	BB	BB	BB	1	1	1	1	1	1	1	1	1	1
1668	CH2MM56	2	72190532			BB	BB	BB	BB	BB	BB	BB	BB	BB	BB	BB	BB	1	1	1	1	1	1	1	1	1	1
387	CH2MM57	2	73189220			AA	AA	AA	AA	AA	AA	AA	AA	AA	AA	AA	AA	1	1	1	1	1	1	1	1	1	1
70	CH2MM58	2	73370728	X		BB	AA	AA	AA	AA	AA	AA	AA	AA	AA	AA	AA	1	1	1	1	1	1	1	1	1	1
388	CH2MM59	2	74776032	X		AA	BB	BB	BB	BB	BB	BB	BB	BB	BB	BB	BB	1	1	1	1	1	1	1	1	1	1
152	CH2MM60	2	77549169			BB	BB	BB	BB	BB	BB	BB	BB	BB	BB	BB	BB	1	1	1	1	1	1	1	1	1	1
71	CH2MM61	2	79237503			BB	BB	BB	BB	BB	BB	BB	BB	BB	BB	BB	BB	1	1	1	1	1	1	1	1	1	1
1488	CH2MM62	2	80509747			AA	AA	AA	AA	AA	AA	AA	AA	AA	AA	AA	AA	1	1	1	1	1	1	1	1	1	1
1163	CH2MM63	2	82000176			BB	BB	BB	BB	BB	BB	BB	BB	BB	BB	BB	BB	1	1	1	1	1	1	1	1	1	1
2030	CH2MM64	2	84666393			AA	AA	AA	AA	AA	AA	AA	AA	AA	AA	AA	AA	1	1	1	1	1	1	1	1	1	1
2029	CH2MM65	2	84767106			BB	BB	BB	BB	BB	BB	BB	BB	BB	BB	BB	BB	1	1	1	1	1	1	1	1	1	1
1283	CH2MM66	2	85572783			BB	BB	BB	BB	BB	BB	BB	BB	BB	BB	BB	BB	1	1	1	1	1	1	1	1	1	1
389	CH2MM67	2	87247149			AA	AA	AA	AA	AA	AA	AA	AA	AA	AA	AA	AA	1	1	1	1	1	1	1	1	1	1
1974	CH2MM68	2	88899373			BB	BB	BB	BB	BB	BB	BB	BB	BB	BB	BB	BB	1	1	1	1	1	1	1	1	1	1
390	CH2MM69	2	91539303			AA	AA	AA	AA	AA	AA	AA	AA	AA	AA	AA	AA	1	1	1	1	1	1	1	1	1	1
979	CH2MM70	2	91632196			AA	AA	AA	AA	AA	AA	AA	AA	AA	AA	AA	AA	1	1	1	1	1	1	1	1	1	1
391	CH2MM71	2	92720804			AA	AA	AA	AA	AA	AA	AA	AA	AA	AA	AA	AA	1	1	1	1	1	1	1	1	1	1
1200	CH2MM72	2	94965895	X		BB	AA	AA	AA	AA	AA	AA	AA	AA	AA	AA	AA	1	1	1	1	1	1	1	1	1	1
392	CH2MM73	2	95929798			BB	BB	BB	BB	BB	BB	BB	BB	BB	BB	BB	BB	1	1	1	1	1	1	1	1	1	1
1867	CH2MM74	2	96787868	X		AA	BB	BB	BB	BB	BB	BB	BB	BB	BB	BB	BB	1	1	1	1	1	1	1	1	1	1
1698	CH2MM75BLK13	2	97043181	X	X	BB	AA	AA	AA	AA	AA	AA	AA	AA	AA	AA	AA	1	1	1	1	1	1	1	1	1	1
72	CH2MM76	2	98216543			BB	BB	BB	BB	BB	BB	BB	BB	BB	BB	BB	BB	1	1	1	1	1	1	1	1	1	1
1929	CH2MM77	2	99378126	X		AA	BB	BB	BB	BB	BB	BB	BB	BB	BB	BB	BB	1	1	1	1	1	1	1	1	1	1
1975	CH2MM78	2	100253963			AA	AA	AA	AA	AA	AA	AA	AA	AA	AA	AA	AA	1	1	1	1	1	1	1	1	1	1
393	CH2MM79	2	101217024	X		BB	AA	AA	AA	AA	AA	AA	AA	AA	AA	AA	AA	1	1	1	1	1	1	1	1	1	1
153	CH2MM80	2	103792940			AA	AA	AA	AA	AA	AA	AA	AA	AA	AA	AA	AA	1	1	1	1	1	1	1	1	1	1
1106	CH2MM81	2	104083849	X		BB	AA	AA	AA	AA	AA	AA	AA	AA	AA	AA	AA	1	1	1	1	1	1	1	1	1	1
394	CH2MM82	2	105190715			AA	AA	AA	AA	AA	AA	AA	AA	AA	AA	AA	AA	1	1	1	1	1	1	1	1	1	1
395	CH2MM83	2	107356662			AA	AA	AA	AA	AA	AA	AA	AA	AA	AA	AA	AA	1	1	1	1	1	1	1	1	1	1
396	CH2MM84	2	108396162			AA	AA	AA	AA	AA	AA	AA	AA	AA	AA	AA	AA	1	1	1	1	1	1	1	1	1	1
397	CH2MM85	2	111095530			AA	AA	AA	AA	AA	AA	AA	AA	AA	AA	AA	AA	1	1	1	1	1	1	1	1	1	1
64	CH2MM86	2	111981058	X		AA	BB	BB	BB	BB	BB	BB	BB	BB	BB	BB	BB	1	1	1	1	1	1	1	1	1	1
1533	CH2MM87	2	114161459	X		BB	AA	AA	AA	AA	AA	AA	AA	AA	AA	AA	AA	1	1	1	1	1	1	1	1	1	1
1336	CH2MM88	2	115671423	X		BB	AA	AA	AA	AA	AA	AA	AA	AA	AA	AA	AA	1	1	1	1	1	1	1	1	1	1
398	CH2MM89	2	117074373			BB	BB	BB	BB	BB	BB	BB	BB	BB	BB	BB	BB	1	1	1	1	1	1	1	1	1	1
2038	CH2MM90	2	118948317	X		BB	AA	AA	AA	AA	AA	AA	AA	AA	AA	AA	AA	1	1	1	1	1	1	1	1	1	1
1598	CH2MM91	2	120496388	X		AA	BB	BB	BB	BB	BB	BB	BB	BB	BB	BB	BB	1	1	1	1	1	1	1	1	1	1
1109	CH2MM92	2	120726441	X		BB	AA	AA	AA	AA	AA	AA	AA	AA	AA	AA	AA	1	1	1	1	1	1	1	1	1	1
1496	CH2MM93	2	122067606			AA	AA	AA	AA	AA	AA	AA	AA	AA	AA	AA	AA	1	1	1	1	1	1	1	1	1	1
1771	CH2MM94	2	123216313	X		BB	AA	AA	AA	AA	AA	AA	AA	AA	AA	AA	AA	1	1	1	1	1	1	1	1	1	1
1965	CH2MM95	2	125046796	X		BB	AA	AA	AA	AA	AA	AA	AA	AA	AA	AA	AA	1	1	1	1	1	1	1	1	1	1
2001	CH2MM96	2	125050910	X		BB	AA	AA	AA	AA	AA	AA	AA	AA	AA	AA	AA	1	1	1	1	1	1	1	1	1	1
399	CH2MM97	2	126890564			AA	AA	AA	AA	AA	AA	AA	AA	AA	AA	AA	AA	1	1	1	1	1	1	1	1	1	1
154	CH2MM98	2	127549770	X		AA	BB	BB	BB	BB	BB	BB	BB	BB	BB	BB	BB	1	1	1	1	1	1	1	1	1	1
1124	CH2MM99	2	129893838	X		BB	AA	AA	AA	AA	AA	AA	AA	AA	AA	AA	AA	1	1	1	1	1	1	1	1	1	1
1156	CH2MM100	2	130762932			BB	BB	BB	BB	BB	BB	BB	BB	BB	BB	BB	BB	1	1	1	1	1	1	1	1	1	1
1599	CH2MM101	2	131742558	X		AA	BB	BB	BB	BB	BB	BB	BB	BB	BB	BB	BB	1	1	1	1	1	1	1	1	1	1
400	CH2MM102	2	133610154	X		AA	BB	BB	BB	BB	BB	BB	BB	BB	BB	BB	BB	1	1	1	1	1	1	1	1	1	1
65	CH2MM103	2	135876979			BB	BB	BB	BB	BB	BB	BB	BB	BB	BB	BB	BB	1	1	1	1	1	1	1	1	1	1
1995	CH2MM104	2	136627476	X		AA	BB	BB	BB	BB	BB	BB	BB	BB	BB	BB	BB	1	1	1	1	1	1	1	1	1	1
1704	CH2MM105	2	138928693			BB	BB	BB	BB	BB	BB	BB	BB	BB	BB	BB	BB	1	1	1	1	1	1	1	1	1	1
401	CH2MM106	2	140555557			AA	AA	AA	AA	AA	AA	AA	AA	AA	AA	AA	AA	1	1	1	1	1	1	1	1	1	1
1012	CH2MM107	2	140793056			AA	AA	AA	AA	AA	AA	AA	AA	AA	AA	AA	AA	1	1	1	1	1	1	1	1	1	1
402	CH2MM108	2	142149749			BB	BB	BB	BB	BB	BB	BB	BB	BB	BB	BB	BB	1	1	1	1	1	1	1	1	1	1
964	CH2MM109GM5	2	143604657			BB	BB	BB	BB	BB	BB	BB	BB	BB	BB	BB	BB	1	1	1	1	1	1	1	1	1	1
963	CH2MM110	2	143777892			BB	BB	BB	BB	BB	BB	BB	BB	BB	BB	BB	BB	1	1	1	1	1	1	1	1	1	1
403	CH2MM111	2	144125632	X		AA	BB	BB	BB	BB	BB	BB	BB	BB	BB	BB	BB	1	1	1	1	1	1	1	1	1	1
1091	CH2MM112	2	144285357	X		BB	AA	AA	AA	AA	AA	AA	AA	AA	AA	AA	AA	1	1	1	1	1	1	1	1	1	1
1912	CH2MM113	2	145784318			AA	AA	AA	AA	AA	AA	AA	AA	AA	AA	AA	AA	1	1	1	1	1	1	1	1	1	1
1322	CH2MM114	2	147404525			BB	BB	BB	BB	BB	BB	BB	BB	BB	BB	BB	BB	1	1	1	1	1	1	1	1	1	1
1753	CH2MM115	2	147807884			AA	AA	AA	AA	AA	AA	AA	AA	AA	AA	AA	AA	1	1	1	1	1	1	1	1	1	1
404	CH2MM116	2	149488033	X		BB	AA	AA	AA	AA	AA	AA	AA	AA	AA	AA	AA	1	1	1	1	1	1	1	1	1	1
1796	CH2MM117	2	149614906			AA	AA	AA	AA	AA	AA	AA	AA	AA	AA	AA	AA	1	1	1	1	1	1	1	1	1	1
155	CH2MM118	2	151100533	X		BB	AA	AA	AA	AA	AA	AA	AA	AA	AA	AA	AA	1	1	1	1	1	1	1	1	1	1
1799	CH2MM119	2	152642098			BB	BB	BB	BB	BB	BB	BB	BB	BB	BB	BB	BB	1	1	1	1	1	1	1	1	1	1
1027	CH2MM120	2	153111014	X	X	AA	BB	BB	BB	BB	BB	BB	BB	BB	BB	BB	BB	1	1	1	1	1	1	1	1	1	1
1926	CH2MM121	2	154204634	X		BB	AA	AA	AA	AA	AA	AA	AA	AA	AA	AA	AA	1	1	1	1	1	1	1	1	1	1
405	CH2MM122	2	156330826	X		BB	AA	AA	AA	AA	AA	AA	AA	AA	AA	AA	AA	1	1	1	1	1	1	1	1	1	1
1734	CH2MM123	2	157693960			BB	BB	BB	BB	BB	BB	BB	BB	BB	BB	BB	BB	1	1	1	1	1	1	1	1	1	1
1306	CH2MM124	2	158068522	X		BB	AA	AA	AA	AA	AA	AA	AA	AA	AA	AA	AA	1	1	1	1	1	1	1	1	1	1
406	CH2MM125	2	159733176			BB	BB	BB	BB	BB	BB	BB	BB	BB	BB	BB	BB	1	1	1	1	1	1	1	1	1	1
1148	CH2MM126	2	161443571	X		BB	AA	AA	AA	AA	AA	AA	AA	AA	AA	AA	AA	1	1	1	1	1	1	1	1	1	1
1186	CH2MM127	2	163215888			BB	BB	BB	BB	BB	BB	BB	BB	BB	BB	BB	BB	1	1	1	1	1	1	1	1	1	1
407	CH2MM128	2	164370875	X		BB	AA	AA	AA	AA	AA	AA	AA	AA	AA	AA	AA	1	1	1	1	1	1	1	1	1	1
408	CH2MM129	2	165459397	X		BB	AA	AA	AA	AA	AA	AA	AA	AA	AA	AA	AA	1	1	1	1	1	1	1	1	1	1
1429	CH2MM130	2	166073326	X		BB	AA	AA	AA	AA	AA	AA	AA	AA	AA	AA	AA	1	1	1	1	1	1	1	1	1	1
409	CH2MM131	2	166374505	X		AA	BB	BB	BB	BB	BB	BB	BB	BB	BB	BB	BB	1	1	1	1	1	1	1	1	1	1
66	CH2MM132	2	168586738	X		BB	AA	AA	AA	AA	AA	AA	AA	AA	AA	AA	AA	1	1	1	1	1	1	1	1	1	1
1521	CH2MM133	2	169905098	X		AA	BB	BB	BB	BB	BB	BB	BB	BB	BB	BB	BB	1	1	1	1	1	1	1	1	1	1
410	CH2MM134	2	170651525			BB	BB	BB	BB	BB	BB	BB	BB	BB	BB	BB	BB	1	1	1	1	1	1	1	1	1	1
411	CH2MM135	2	171452147	X		AA	BB	BB	BB	BB	BB	BB	BB	BB	BB	BB	BB	1	1	1	1	1	1	1	1	1	1
412	CH2MM136	2	174162530	X		BB	AA	AA	AA	AA	AA	AA	AA	AA	AA	AA	AA	1	1	1	1	1	1	1	1	1	1
413	CH2MM137	2	174923839	X		BB	AA	AA	AA	AA	AA	AA	AA	AA	AA	AA	AA	1	1	1	1	1	1	1	1	1	1
414	CH2MM138	2	178315515	X		AA	BB	BB	BB	BB	BB	BB	BB	BB	BB	BB	BB	1	1	1	1	1	1	1	1	1	1
1726	CH2MM139	2	179210967	X		BB	AA	AA	AA	AA	AA	AA	AA	AA	AA	AA	AA	1	1	1	1	1	1	1	1	1	1
1233	CH2MM140	2	179814463	X		BB	AA	AA	AA	AA	AA	AA	AA	AA	AA	AA	AA	1	1	1	1	1	1	1	1	1	1
415	CH3MM1	3	3793662			BB	BB	BB	BB	BB	BB	BB	BB	BB	BB	BB	BB	1	1	1	1	1	1	1	1	1	1
416	CH3MM2	3	4378945			AA	AA	AA	AA	AA	AA	AA	AA	AA	AA	AA	AA	1	1	1	1	1	1	1	1	1	1
417	CH3MM3	3	5656063			AA	AA	AA	AA	AA	AA	AA	AA	AA	AA	AA	AA	1	1	1	1	1	1	1	1	1	1
418	CH3MM4	3	7703356			BB	BB	BB	BB	BB	BB	BB	BB	BB	BB	BB	BB	1	1	1	1	1	1	1	1	1	1
419	CH3MM5	3	9744167	X		AA	BB	BB	BB	BB	BB	BB	BB	BB	BB	BB	BB	1	1	1	1	1	1	1	1	1	1
1010	CH3MM6	3	9788274			AA	AA	AA	AA	AA	AA	AA	AA	AA	AA	AA	AA	1	1	1	1	1	1	1	1	1	1
420	CH3MM7	3	11073596	X		AA	BB	BB	BB	BB	BB	BB	BB	BB	BB	BB	BB	1	1	1	1	1	1	1	1	1	1
1800	CH3MM8	3	12161848	X		BB	AA	AA	AA	AA	AA	AA	AA	AA	AA	AA	AA	1	1	1	1	1	1	1	1	1	1
421	CH3MM9	3	14943619			BB	BB	BB	BB	BB	BB	BB	BB	BB	BB	BB	BB	1	1	1	1	1	1	1	1	1	1
1114	CH3MM10	3	16122429			AA	AA	AA	AA	AA	AA	AA	AA	AA	AA	AA	AA	1	1	1	1	1	1	1	1	1	1
156	CH3MM11	3	17691447	X		BB	AA	AA	AA	AA	AA	AA	AA	AA	AA	AA	AA	1	1	1	1	1	1	1	1	1	1
263	CH3MM12	3	18932166			NC	NC	NC	NC	NC	NC	NC	NC	NC	NC	NC	NC	NA	NA	NA	NA	NA	NA	NA	NA	NA	NA
1639	CH3MM13	3	19747594			BB	BB	BB	BB	BB	BB	BB	BB	BB	BB	BB	BB	1	1	1	1	1	1	1	1	1	1
1779	CH3MM14	3	21215374			AA	AA	AA	AA	AA	AA	AA	AA	AA	AA	AA	AA	1	1	1	1	1	1	1	1	1	1
1219	CH3MM15GM1	3	21221210	X		AA	BB	BB	BB	BB	BB	BB	BB	BB	BB	BB	BB	1	1	1	1	1	1	1	1	1	1
1446	CH3MM16	3	26405124	X		BB	AA	AA	AA	AA	AA	AA	AA	AA	AA	AA	AA	1	1	1	1	1	1	1	1	1	1
422	CH3MM17	3	27365675	X		AA	BB	BB	BB	BB	BB	BB	BB	BB	BB	BB	BB	1	1	1	1	1	1	1	1	1	1
1119	CH3MM18	3	30094761			AA	AA	AA	AA	AA	AA	AA	AA	AA	AA	AA	AA	1	1	1	1	1	1	1	1	1	1
12	CH3MM19BLK4	3	31168870	X	X	BB	AA	AA	AA	AA	AA	AA	AA	AA	AA	AA	AA	1	1	1	1	1	1	1	1	1	1
423	CH3MM20	3	31257023			BB	BB	BB	BB	BB	BB	BB	BB	BB	BB	BB	BB	1	1	1	1	1	1	1	1	1	1
424	CH3MM21GM2	3	32869483	X		BB	AA	AA	AA	AA	AA	AA	AA	AA	AA	AA	AA	1	1	1	1	1	1	1	1	1	1
157	CH3MM22	3	33096061	X		BB	AA	AA	AA	AA	AA	AA	AA	AA	AA	AA	AA	1	1	1	1	1	1	1	1	1	1
1600	CH3MM23	3	33860283	X		BB	AA	AA	AA	AA	AA	AA	AA	AA	AA	AA	AA	1	1	1	1	1	1	1	1	1	1
1919	CH3MM24	3	33929993	X		BB	AA	AA	AA	AA	AA	AA	AA	AA	AA	AA	AA	1	1	1	1	1	1	1	1	1	1
1797	CH3MM25	3	36110851	X		BB	AA	AA	AA	AA	AA	AA	AA	AA	AA	AA	AA	1	1	1	1	1	1	1	1	1	1
1823	CH3MM26	3	38689460	X		AA	BB	BB	BB	BB	BB	BB	BB	BB	BB	BB	BB	1	1	1	1	1	1	1	1	1	1
1877	CH3MM27	3	39835273	X		BB	AA	AA	AA	AA	AA	AA	AA	AA	AA	AA	AA	1	1	1	1	1	1	1	1	1	1
298	CH3MM28	3	41313315			BB	BB	BB	BB	BB	BB	BB	BB	BB	BB	BB	BB	1	1	1	1	1	1	1	1	1	1
1126	CH3MM29	3	41838640	X		BB	AA	AA	AA	AA	AA	AA	AA	AA	AA	AA	AA	1	1	1	1	1	1	1	1	1	1
425	CH3MM30	3	43361057			AA	AA	AA	AA	AA	AA	AA	AA	AA	AA	AA	AA	1	1	1	1	1	1	1	1	1	1
76	CH3MM31	3	45598106			BB	BB	BB	BB	BB	BB	BB	BB	BB	BB	BB	BB	1	1	1	1	1	1	1	1	1	1
77	CH3MM32	3	46558020			AA	AA	AA	AA	AA	AA	AA	AA	AA	AA	AA	AA	1	1	1	1	1	1	1	1	1	1
426	CH3MM33	3	48335184			BB	BB	BB	BB	BB	BB	BB	BB	BB	BB	BB	BB	1	1	1	1	1	1	1	1	1	1
1676	CH3MM34	3	50461067			AA	AA	AA	AA	AA	AA	AA	AA	AA	AA	AA	AA	1	1	1	1	1	1	1	1	1	1
1540	CH3MM35	3	50623988			BB	BB	BB	BB	BB	BB	BB	BB	BB	BB	BB	BB	1	1	1	1	1	1	1	1	1	1
1504	CH3MM36	3	50776152			BB	BB	BB	BB	BB	BB	BB	BB	BB	BB	BB	BB	1	1	1	1	1	1	1	1	1	1
1791	CH3MM37	3	52675823	X		BB	AA	AA	AA	AA	AA	AA	AA	AA	AA	AA	AA	1	1	1	1	1	1	1	1	1	1
1885	CH3MM38	3	53103565	X		BB	AA	AA	AA	AA	AA	AA	AA	AA	AA	AA	AA	1	1	1	1	1	1	1	1	1	1
1601	CH3MM39	3	55143939			AA	AA	AA	AA	AA	AA	AA	AA	AA	AA	AA	AA	1	1	1	1	1	1	1	1	1	1
427	CH3MM40	3	56753970			AA	AA	AA	AA	AA	AA	AA	AA	AA	AA	AA	AA	1	1	1	1	1	1	1	1	1	1
428	CH3MM41	3	57065840			AA	AA	AA	AA	AA	AA	AA	AA	AA	AA	AA	AA	1	1	1	1	1	1	1	1	1	1
1854	CH3MM42	3	58612475			AA	AA	AA	AA	AA	AA	AA	AA	AA	AA	AA	AA	1	1	1	1	1	1	1	1	1	1
1287	CH3MM43	3	59986297	X		BB	AA	AA	AA	AA	AA	AA	AA	AA	AA	AA	AA	1	1	1	1	1	1	1	1	1	1
429	CH3MM44	3	60037290	X		AA	BB	BB	BB	BB	BB	BB	BB	BB	BB	BB	BB	1	1	1	1	1	1	1	1	1	1
1785	CH3MM45	3	60673679	X		BB	AA	AA	AA	AA	AA	AA	AA	AA	AA	AA	AA	1	1	1	1	1	1	1	1	1	1
430	CH3MM46	3	61103349	X		BB	AA	AA	AA	AA	AA	AA	AA	AA	AA	AA	AA	1	1	1	1	1	1	1	1	1	1
431	CH3MM47	3	63787516	X		AA	BB	BB	BB	BB	BB	BB	BB	BB	BB	BB	BB	1	1	1	1	1	1	1	1	1	1
1756	CH3MM48	3	65222079	X		AA	BB	BB	BB	BB	BB	BB	BB	BB	BB	BB	BB	1	1	1	1	1	1	1	1	1	1
158	CH3MM49	3	66994152			BB	BB	BB	BB	BB	BB	BB	BB	BB	BB	BB	BB	1	1	1	1	1	1	1	1	1	1
432	CH3MM50	3	70089276			AA	AA	AA	AA	AA	AA	AA	AA	AA	AA	AA	AA	1	1	1	1	1	1	1	1	1	1
1743	CH3MM51	3	70361430	X		BB	AA	AA	AA	AA	AA	AA	AA	AA	AA	AA	AA	1	1	1	1	1	1	1	1	1	1
1813	CH3MM52	3	71858927	X		AA	BB	BB	BB	BB	BB	BB	BB	BB	BB	BB	BB	1	1	1	1	1	1	1	1	1	1
433	CH3MM53	3	75852874	X		AA	BB	BB	BB	BB	BB	BB	BB	BB	BB	BB	BB	1	1	1	1	1	1	1	1	1	1
1695	CH3MM54	3	76280569			AA	AA	AA	AA	AA	AA	AA	AA	AA	AA	AA	AA	1	1	1	1	1	1	1	1	1	1
434	CH3MM55	3	77646357	X		BB	AA	AA	AA	AA	AA	AA	AA	AA	AA	AA	AA	1	1	1	1	1	1	1	1	1	1
435	CH3MM56	3	79085242			AA	AA	AA	AA	AA	AA	AA	AA	AA	AA	AA	AA	1	1	1	1	1	1	1	1	1	1
1251	CH3MM57	3	79585796	X		AA	BB	BB	BB	BB	BB	BB	BB	BB	BB	BB	BB	1	1	1	1	1	1	1	1	1	1
436	CH3MM58	3	80321582	X		BB	AA	AA	AA	AA	AA	AA	AA	AA	AA	AA	AA	1	1	1	1	1	1	1	1	1	1
437	CH3MM59	3	81254705	X		BB	AA	AA	AA	AA	AA	AA	AA	AA	AA	AA	AA	1	1	1	1	1	1	1	1	1	1
438	CH3MM60	3	81758272	X		BB	AA	AA	AA	AA	AA	AA	AA	AA	AA	AA	AA	1	1	1	1	1	1	1	1	1	1
439	CH3MM61	3	83880528	X		AA	BB	BB	BB	BB	BB	BB	BB	BB	BB	BB	BB	1	1	1	1	1	1	1	1	1	1
1472	CH3MM62	3	85880745	X		BB	AA	AA	AA	AA	AA	AA	AA	AA	AA	AA	AA	1	1	1	1	1	1	1	1	1	1
1647	CH3MM63	3	86394356			AA	AA	AA	AA	AA	AA	AA	AA	AA	AA	AA	AA	1	1	1	1	1	1	1	1	1	1
1275	CH3MM64	3	86858364	X		BB	AA	AA	AA	AA	AA	AA	AA	AA	AA	AA	AA	1	1	1	1	1	1	1	1	1	1
1925	CH3MM65	3	87149248	X		AA	BB	BB	BB	BB	BB	BB	BB	BB	BB	BB	BB	1	1	1	1	1	1	1	1	1	1
1536	CH3MM66	3	88133448	X		BB	AA	AA	AA	AA	AA	AA	AA	AA	AA	AA	AA	1	1	1	1	1	1	1	1	1	1
2014	CH3MM67	3	89229687			BB	BB	BB	BB	BB	BB	BB	BB	BB	BB	BB	BB	1	1	1	1	1	1	1	1	1	1
440	CH3MM68	3	89418525			BB	BB	BB	BB	BB	BB	BB	BB	BB	BB	BB	BB	1	1	1	1	1	1	1	1	1	1
1755	CH3MM69	3	90650953	X		AA	BB	BB	BB	BB	BB	BB	BB	BB	BB	BB	BB	1	1	1	1	1	1	1	1	1	1
275	CH3MM70	3	91088111	X		BB	AA	AA	AA	AA	AA	AA	AA	AA	AA	AA	AA	1	1	1	1	1	1	1	1	1	1
441	CH3MM71	3	92344335	X		BB	AA	AA	AA	AA	AA	AA	AA	AA	AA	AA	AA	1	1	1	1	1	1	1	1	1	1
442	CH3MM72	3	93549679			AA	AA	AA	AA	AA	AA	AA	AA	AA	AA	AA	AA	1	1	1	1	1	1	1	1	1	1
957	CH3MM73	3	95459009			BB	BB	BB	BB	BB	BB	BB	BB	BB	BB	BB	BB	1	1	1	1	1	1	1	1	1	1
2002	CH3MM74	3	95491067			BB	BB	BB	BB	BB	BB	BB	BB	BB	BB	BB	BB	1	1	1	1	1	1	1	1	1	1
443	CH3MM75	3	95678878	X		BB	AA	AA	AA	AA	AA	AA	AA	AA	AA	AA	AA	1	1	1	1	1	1	1	1	1	1
1686	CH3MM76	3	95826691			BB	BB	BB	BB	BB	BB	BB	BB	BB	BB	BB	BB	1	1	1	1	1	1	1	1	1	1
1030	CH3MM77	3	97282711	X		BB	AA	AA	AA	AA	AA	AA	AA	AA	AA	AA	AA	1	1	1	1	1	1	1	1	1	1
1517	CH3MM78	3	98954988	X		BB	AA	AA	AA	AA	AA	AA	AA	AA	AA	AA	AA	1	1	1	1	1	1	1	1	1	1
1397	CH3MM79GM4	3	99088294			BB	BB	BB	BB	BB	BB	BB	BB	BB	BB	BB	BB	1	1	1	1	1	1	1	1	1	1
1064	CH3MM80	3	100657788	X		AA	BB	BB	BB	BB	BB	BB	BB	BB	BB	BB	BB	1	1	1	1	1	1	1	1	1	1
1537	CH3MM81	3	102619416			AA	AA	AA	AA	AA	AA	AA	AA	AA	AA	AA	AA	1	1	1	1	1	1	1	1	1	1
1359	CH3MM82	3	103564280	X		BB	AA	AA	AA	AA	AA	AA	AA	AA	AA	AA	AA	1	1	1	1	1	1	1	1	1	1
444	CH3MM83	3	105788245			BB	BB	BB	BB	BB	BB	BB	BB	BB	BB	BB	BB	1	1	1	1	1	1	1	1	1	1
1363	CH3MM84	3	107508882			AA	AA	AA	AA	AA	AA	AA	AA	AA	AA	AA	AA	1	1	1	1	1	1	1	1	1	1
445	CH3MM85	3	109585764	X		AA	BB	BB	BB	BB	BB	BB	BB	BB	BB	BB	BB	1	1	1	1	1	1	1	1	1	1
1214	CH3MM86	3	110649631	X		BB	AA	AA	AA	AA	AA	AA	AA	AA	AA	AA	AA	1	1	1	1	1	1	1	1	1	1
1333	CH3MM87	3	112624069	X		AA	BB	BB	BB	BB	BB	BB	BB	BB	BB	BB	BB	1	1	1	1	1	1	1	1	1	1
1412	CH3MM88	3	116000138	X		AA	BB	BB	BB	BB	BB	BB	BB	BB	BB	BB	BB	1	1	1	1	1	1	1	1	1	1
159	CH3MM89	3	116888086			AA	AA	AA	AA	AA	AA	AA	AA	AA	AA	AA	AA	1	1	1	1	1	1	1	1	1	1
446	CH3MM90	3	117248777			BB	BB	BB	BB	BB	BB	BB	BB	BB	BB	BB	BB	1	1	1	1	1	1	1	1	1	1
1404	CH3MM91	3	117343865	X		AA	BB	BB	BB	BB	BB	BB	BB	BB	BB	BB	BB	1	1	1	1	1	1	1	1	1	1
1399	CH3MM92	3	118002787	X		BB	AA	AA	AA	AA	AA	AA	AA	AA	AA	AA	AA	1	1	1	1	1	1	1	1	1	1
1680	CH3MM93BLK11	3	119108318	X	X	BB	AA	AA	AA	AA	AA	AA	AA	AA	AA	AA	AA	1	1	1	1	1	1	1	1	1	1
447	CH3MM94	3	119209671	X		BB	AA	AA	AA	AA	AA	AA	AA	AA	AA	AA	AA	1	1	1	1	1	1	1	1	1	1
73	CH3MM95	3	120379605			BB	BB	BB	BB	BB	BB	BB	BB	BB	BB	BB	BB	1	1	1	1	1	1	1	1	1	1
1112	CH3MM96	3	122002332	X		BB	AA	AA	AA	AA	AA	AA	AA	AA	AA	AA	AA	1	1	1	1	1	1	1	1	1	1
947	CH3MM97	3	122261784			AA	AA	AA	AA	AA	AA	AA	AA	AA	AA	AA	AA	1	1	1	1	1	1	1	1	1	1
946	CH3MM98	3	122266391			BB	BB	BB	BB	BB	BB	BB	BB	BB	BB	BB	BB	1	1	1	1	1	1	1	1	1	1
448	CH3MM99	3	123230785	X		AA	BB	BB	BB	BB	BB	BB	BB	BB	BB	BB	BB	1	1	1	1	1	1	1	1	1	1
255	CH3MM100	3	123767337			BB	BB	BB	BB	BB	BB	BB	BB	BB	BB	BB	BB	1	1	1	1	1	1	1	1	1	1
449	CH3MM101	3	125504930	X		BB	AA	AA	AA	AA	AA	AA	AA	AA	AA	AA	AA	1	1	1	1	1	1	1	1	1	1
1181	CH3MM102	3	126894715	X		BB	AA	AA	AA	AA	AA	AA	AA	AA	AA	AA	AA	1	1	1	1	1	1	1	1	1	1
1694	CH3MM103	3	127938746			BB	BB	BB	BB	BB	BB	BB	BB	BB	BB	BB	BB	1	1	1	1	1	1	1	1	1	1
1175	CH3MM104	3	128820535	X		AA	BB	BB	BB	BB	BB	BB	BB	BB	BB	BB	BB	1	1	1	1	1	1	1	1	1	1
450	CH3MM105	3	130952894	X		BB	AA	AA	AA	AA	AA	AA	AA	AA	AA	AA	AA	1	1	1	1	1	1	1	1	1	1
451	CH3MM106	3	132189425			BB	BB	BB	BB	BB	BB	BB	BB	BB	BB	BB	BB	1	1	1	1	1	1	1	1	1	1
74	CH3MM107	3	133070717			AA	AA	AA	AA	AA	AA	AA	AA	AA	AA	AA	AA	1	1	1	1	1	1	1	1	1	1
452	CH3MM108	3	134785250	X		AA	BB	BB	BB	BB	BB	BB	BB	BB	BB	BB	BB	1	1	1	1	1	1	1	1	1	1
1678	CH3MM109	3	134970473			BB	BB	BB	BB	BB	BB	BB	BB	BB	BB	BB	BB	1	1	1	1	1	1	1	1	1	1
453	CH3MM110	3	135476593	X		BB	AA	AA	AA	AA	AA	AA	AA	AA	AA	AA	AA	1	1	1	1	1	1	1	1	1	1
1208	CH3MM111	3	136766271			BB	BB	BB	BB	BB	BB	BB	BB	BB	BB	BB	BB	1	1	1	1	1	1	1	1	1	1
454	CH3MM112	3	138624013	X		AA	BB	BB	BB	BB	BB	BB	BB	BB	BB	BB	BB	1	1	1	1	1	1	1	1	1	1
455	CH3MM113	3	140515828	X		AA	BB	BB	BB	BB	BB	BB	BB	BB	BB	BB	BB	1	1	1	1	1	1	1	1	1	1
1057	CH3MM114	3	142598970			BB	BB	BB	BB	BB	BB	BB	BB	BB	BB	BB	BB	1	1	1	1	1	1	1	1	1	1
1843	CH3MM115	3	143193940			BB	BB	BB	BB	BB	BB	BB	BB	BB	BB	BB	BB	1	1	1	1	1	1	1	1	1	1
1976	CH3MM116	3	143619317	X		AA	BB	BB	BB	BB	BB	BB	BB	BB	BB	BB	BB	1	1	1	1	1	1	1	1	1	1
1653	CH3MM117	3	143871485			AA	AA	AA	AA	AA	AA	AA	AA	AA	AA	AA	AA	1	1	1	1	1	1	1	1	1	1
1413	CH3MM118	3	146841800	X		BB	AA	AA	AA	AA	AA	AA	AA	AA	AA	AA	AA	1	1	1	1	1	1	1	1	1	1
1096	CH3MM119	3	148942421	X		AA	BB	BB	BB	BB	BB	BB	BB	BB	BB	BB	BB	1	1	1	1	1	1	1	1	1	1
1045	CH3MM120GM5	3	150449620			BB	BB	BB	BB	BB	BB	BB	BB	BB	BB	BB	BB	1	1	1	1	1	1	1	1	1	1
456	CH3MM121	3	150745214	X		AA	BB	BB	BB	BB	BB	BB	BB	BB	BB	BB	BB	1	1	1	1	1	1	1	1	1	1
1505	CH3MM122	3	151923922	X		AA	BB	BB	BB	BB	BB	BB	BB	BB	BB	BB	BB	1	1	1	1	1	1	1	1	1	1
457	CH3MM123	3	152154652			BB	BB	BB	BB	BB	BB	BB	BB	BB	BB	BB	BB	1	1	1	1	1	1	1	1	1	1
458	CH3MM124	3	154922730			BB	BB	BB	BB	BB	BB	BB	BB	BB	BB	BB	BB	1	1	1	1	1	1	1	1	1	1
459	CH3MM125	3	155444424			AA	AA	AA	AA	AA	AA	AA	AA	AA	AA	AA	AA	1	1	1	1	1	1	1	1	1	1
160	CH3MM126	3	157755333	X		AA	BB	BB	BB	BB	BB	BB	BB	BB	BB	BB	BB	1	1	1	1	1	1	1	1	1	1
75	CH3MM127	3	159340478			AA	AA	AA	AA	AA	AA	AA	AA	AA	AA	AA	AA	1	1	1	1	1	1	1	1	1	1
1311	CH4MM1	4	3649824	X		BB	AA	AA	AA	AA	AA	AA	AA	AA	AA	AA	AA	1	1	1	1	1	1	1	1	1	1
161	CH4MM2	4	5013576			AA	AA	AA	AA	AA	AA	AA	AA	AA	AA	AA	AA	1	1	1	1	1	1	1	1	1	1
162	CH4MM3	4	5606396			AA	AA	AA	AA	AA	AA	AA	AA	AA	AA	AA	AA	1	1	1	1	1	1	1	1	1	1
460	CH4MM4GM1	4	6638138	X		AA	BB	BB	BB	BB	BB	BB	BB	BB	BB	BB	BB	1	1	1	1	1	1	1	1	1	1
1120	CH4MM5	4	7127435	X		AA	BB	BB	BB	BB	BB	BB	BB	BB	BB	BB	BB	1	1	1	1	1	1	1	1	1	1
461	CH4MM6GM2	4	8730860	X		BB	AA	AA	AA	AA	AA	AA	AA	AA	AA	AA	AA	1	1	1	1	1	1	1	1	1	1
2048	CH4MM7	4	10825412			BB	BB	BB	BB	BB	BB	BB	BB	BB	BB	BB	BB	1	1	1	1	1	1	1	1	1	1
1970	CH4MM8	4	11633492			BB	BB	BB	BB	BB	BB	BB	BB	BB	BB	BB	BB	1	1	1	1	1	1	1	1	1	1
462	CH4MM9	4	13764168	X		AA	BB	BB	BB	BB	BB	BB	BB	BB	BB	BB	BB	1	1	1	1	1	1	1	1	1	1
244	CH4MM10	4	15321444			AA	AA	AA	AA	AA	AA	AA	AA	AA	AA	AA	AA	1	1	1	1	1	1	1	1	1	1
1837	CH4MM11	4	18045313			BB	BB	BB	BB	BB	BB	BB	BB	BB	BB	BB	BB	1	1	1	1	1	1	1	1	1	1
78	CH4MM12	4	19508304	X		BB	AA	AA	AA	AA	AA	AA	AA	AA	AA	AA	AA	1	1	1	1	1	1	1	1	1	1
463	CH4MM13	4	20665789	X		AA	BB	BB	BB	BB	BB	BB	BB	BB	BB	BB	BB	1	1	1	1	1	1	1	1	1	1
163	CH4MM14	4	22305486	X		BB	AA	AA	AA	AA	AA	AA	AA	AA	AA	AA	AA	1	1	1	1	1	1	1	1	1	1
1079	CH4MM15	4	22884502	X		AA	BB	BB	BB	BB	BB	BB	BB	BB	BB	BB	BB	1	1	1	1	1	1	1	1	1	1
1650	CH4MM16	4	23496604			BB	BB	BB	BB	BB	BB	BB	BB	BB	BB	BB	BB	1	1	1	1	1	1	1	1	1	1
243	CH4MM17	4	24149712	X		BB	AA	AA	AA	AA	AA	AA	AA	AA	AA	AA	AA	1	1	1	1	1	1	1	1	1	1
464	CH4MM18	4	27105003	X		BB	AA	AA	AA	AA	AA	AA	AA	AA	AA	AA	AA	1	1	1	1	1	1	1	1	1	1
1356	CH4MM19	4	29487208	X		BB	AA	AA	AA	AA	AA	AA	AA	AA	AA	AA	AA	1	1	1	1	1	1	1	1	1	1
79	CH4MM20	4	30653207	X		BB	AA	AA	AA	AA	AA	AA	AA	AA	AA	AA	AA	1	1	1	1	1	1	1	1	1	1
1142	CH4MM21	4	31215491	X		AA	BB	BB	BB	BB	BB	BB	BB	BB	BB	BB	BB	1	1	1	1	1	1	1	1	1	1
1071	CH4MM22	4	31909897	X	X	BB	AA	AA	AA	AA	AA	AA	AA	AA	AA	AA	AA	1	1	1	1	1	1	1	1	1	1
1204	CH4MM23	4	32441103	X		AA	BB	BB	BB	BB	BB	BB	BB	BB	BB	BB	BB	1	1	1	1	1	1	1	1	1	1
465	CH4MM24	4	35074381			BB	BB	BB	BB	BB	BB	BB	BB	BB	BB	BB	BB	1	1	1	1	1	1	1	1	1	1
1470	CH4MM25	4	36221145	X		AA	BB	BB	BB	BB	BB	BB	BB	BB	BB	BB	BB	1	1	1	1	1	1	1	1	1	1
1257	CH4MM26	4	38414337	X		BB	AA	AA	AA	AA	AA	AA	AA	AA	AA	AA	AA	1	1	1	1	1	1	1	1	1	1
466	CH4MM27	4	39882315	X		BB	AA	AA	AA	AA	AA	AA	AA	AA	AA	AA	AA	1	1	1	1	1	1	1	1	1	1
80	CH4MM28	4	40541402			AA	AA	AA	AA	AA	AA	AA	AA	AA	AA	AA	AA	1	1	1	1	1	1	1	1	1	1
1535	CH4MM29	4	41748426			BB	BB	BB	BB	BB	BB	BB	BB	BB	BB	BB	BB	1	1	1	1	1	1	1	1	1	1
1330	CH4MM30	4	42429891			BB	BB	BB	BB	BB	BB	BB	BB	BB	BB	BB	BB	1	1	1	1	1	1	1	1	1	1
468	CH4MM31	4	44111689	X		BB	AA	AA	AA	AA	AA	AA	AA	AA	AA	AA	AA	1	1	1	1	1	1	1	1	1	1
469	CH4MM32	4	45420449	X		BB	AA	AA	AA	AA	AA	AA	AA	AA	AA	AA	AA	1	1	1	1	1	1	1	1	1	1
467	CH4MM33	4	45887915	X		AA	BB	BB	BB	BB	BB	BB	BB	BB	BB	BB	BB	1	1	1	1	1	1	1	1	1	1
1141	CH4MM34	4	47358427	X		BB	AA	AA	AA	AA	AA	AA	AA	AA	AA	AA	AA	1	1	1	1	1	1	1	1	1	1
1213	CH4MM35	4	51035410			BB	BB	BB	BB	BB	BB	BB	BB	BB	BB	BB	BB	1	1	1	1	1	1	1	1	1	1
470	CH4MM36	4	52679398			AA	AA	AA	AA	AA	AA	AA	AA	AA	AA	AA	AA	1	1	1	1	1	1	1	1	1	1
1098	CH4MM37	4	53909507	X		BB	AA	AA	AA	AA	AA	AA	AA	AA	AA	AA	AA	1	1	1	1	1	1	1	1	1	1
1225	CH4MM38	4	53964528	X		AA	BB	BB	BB	BB	BB	BB	BB	BB	BB	BB	BB	1	1	1	1	1	1	1	1	1	1
1788	CH4MM39	4	55765284	X		BB	AA	AA	AA	AA	AA	AA	AA	AA	AA	AA	AA	1	1	1	1	1	1	1	1	1	1
471	CH4MM40	4	57030578	X		BB	AA	AA	AA	AA	AA	AA	AA	AA	AA	AA	AA	1	1	1	1	1	1	1	1	1	1
1428	CH4MM41	4	59103430	X		AA	BB	BB	BB	BB	BB	BB	BB	BB	BB	BB	BB	1	1	1	1	1	1	1	1	1	1
1286	CH4MM42	4	61034761	X		AA	BB	BB	BB	BB	BB	BB	BB	BB	BB	BB	BB	1	1	1	1	1	1	1	1	1	1
1	CH4MM43GM4	4	61050478	X		BB	AA	AA	AA	AA	AA	AA	AA	AA	AA	AA	AA	1	1	1	1	1	1	1	1	1	1
1924	CH4MM44	4	61703299	X		AA	BB	BB	BB	BB	BB	BB	BB	BB	BB	BB	BB	1	1	1	1	1	1	1	1	1	1
1803	CH4MM45	4	62013092			AA	AA	AA	AA	AA	AA	AA	AA	AA	AA	AA	AA	1	1	1	1	1	1	1	1	1	1
1881	CH4MM46	4	62225528			BB	BB	BB	BB	BB	BB	BB	BB	BB	BB	BB	BB	1	1	1	1	1	1	1	1	1	1
1066	CH4MM47BLK5	4	62455748	X	X	BB	AA	AA	AA	AA	AA	AA	AA	AA	AA	AA	AA	1	1	1	1	1	1	1	1	1	1
472	CH4MM48	4	64811196			AA	AA	AA	AA	AA	AA	AA	AA	AA	AA	AA	AA	1	1	1	1	1	1	1	1	1	1
930	CH4MM49	4	66889112			BB	BB	BB	BB	BB	BB	BB	BB	BB	BB	BB	BB	1	1	1	1	1	1	1	1	1	1
473	CH4MM50	4	67604678	X		BB	AA	AA	AA	AA	AA	AA	AA	AA	AA	AA	AA	1	1	1	1	1	1	1	1	1	1
1409	CH4MM51	4	68727690	X		BB	AA	AA	AA	AA	AA	AA	AA	AA	AA	AA	AA	1	1	1	1	1	1	1	1	1	1
474	CH4MM52	4	69553312	X		BB	AA	AA	AA	AA	AA	AA	AA	AA	AA	AA	AA	1	1	1	1	1	1	1	1	1	1
1763	CH4MM53	4	70467819	X		BB	AA	AA	AA	AA	AA	AA	AA	AA	AA	AA	AA	1	1	1	1	1	1	1	1	1	1
475	CH4MM54	4	71868643	X		BB	AA	AA	AA	AA	AA	AA	AA	AA	AA	AA	AA	1	1	1	1	1	1	1	1	1	1
476	CH4MM55	4	74403260	X		AA	BB	BB	BB	BB	BB	BB	BB	BB	BB	BB	BB	1	1	1	1	1	1	1	1	1	1
1400	CH4MM56	4	75144974	X		BB	AA	AA	AA	AA	AA	AA	AA	AA	AA	AA	AA	1	1	1	1	1	1	1	1	1	1
81	CH4MM57	4	77952063			AA	AA	AA	AA	AA	AA	AA	AA	AA	AA	AA	AA	1	1	1	1	1	1	1	1	1	1
1394	CH4MM58	4	79579536	X		BB	AA	AA	AA	AA	AA	AA	AA	AA	AA	AA	AA	1	1	1	1	1	1	1	1	1	1
1538	CH4MM59	4	79969982	X		AA	BB	BB	BB	BB	BB	BB	BB	BB	BB	BB	BB	1	1	1	1	1	1	1	1	1	1
286	CH4MM60GM5-BM	4	80481305			BB	BB	BB	BB	BB	BB	BB	BB	BB	BB	BB	BB	1	1	1	1	1	1	1	1	1	1
1216	CH4MM61	4	81040027	X		AA	BB	BB	BB	BB	BB	BB	BB	BB	BB	BB	BB	1	1	1	1	1	1	1	1	1	1
1337	CH4MM62	4	81462943	X		BB	AA	AA	AA	AA	AA	AA	AA	AA	AA	AA	AA	1	1	1	1	1	1	1	1	1	1
477	CH4MM63	4	82384465			AA	AA	AA	AA	AA	AA	AA	AA	AA	AA	AA	AA	1	1	1	1	1	1	1	1	1	1
1421	CH4MM64	4	84506191	X		BB	AA	AA	AA	AA	AA	AA	AA	AA	AA	AA	AA	1	1	1	1	1	1	1	1	1	1
478	CH4MM65	4	87260441	X		BB	AA	AA	AA	AA	AA	AA	AA	AA	AA	AA	AA	1	1	1	1	1	1	1	1	1	1
1752	CH4MM66	4	88269130	X		AA	BB	BB	BB	BB	BB	BB	BB	BB	BB	BB	BB	1	1	1	1	1	1	1	1	1	1
479	CH4MM67	4	89450763			BB	BB	BB	BB	BB	BB	BB	BB	BB	BB	BB	BB	1	1	1	1	1	1	1	1	1	1
1820	CH4MM68	4	91308682	X		BB	AA	AA	AA	AA	AA	AA	AA	AA	AA	AA	AA	1	1	1	1	1	1	1	1	1	1
1111	CH4MM69	4	94278186			BB	BB	BB	BB	BB	BB	BB	BB	BB	BB	BB	BB	1	1	1	1	1	1	1	1	1	1
480	CH4MM70	4	95674511	X		BB	AA	AA	AA	AA	AA	AA	AA	AA	AA	AA	AA	1	1	1	1	1	1	1	1	1	1
1373	CH4MM71	4	97279502	X		BB	AA	AA	AA	AA	AA	AA	AA	AA	AA	AA	AA	1	1	1	1	1	1	1	1	1	1
481	CH4MM72	4	97650355	X		BB	AA	AA	AA	AA	AA	AA	AA	AA	AA	AA	AA	1	1	1	1	1	1	1	1	1	1
482	CH4MM73	4	99775886			BB	BB	BB	BB	BB	BB	BB	BB	BB	BB	BB	BB	1	1	1	1	1	1	1	1	1	1
1864	CH4MM74	4	101395000			BB	BB	BB	BB	BB	BB	BB	BB	BB	BB	BB	BB	1	1	1	1	1	1	1	1	1	1
282	CH4MM75GM6-BM	4	101553258			BB	BB	BB	BB	BB	BB	BB	BB	BB	BB	BB	BB	1	1	1	1	1	1	1	1	1	1
1498	CH4MM76	4	101657612			AA	AA	AA	AA	AA	AA	AA	AA	AA	AA	AA	AA	1	1	1	1	1	1	1	1	1	1
483	CH4MM77	4	102307704			BB	BB	BB	BB	BB	BB	BB	BB	BB	BB	BB	BB	1	1	1	1	1	1	1	1	1	1
1876	CH4MM78	4	104323754	X		BB	AA	AA	AA	AA	AA	AA	AA	AA	AA	AA	AA	1	1	1	1	1	1	1	1	1	1
1770	CH4MM79	4	107056497	X		AA	BB	BB	BB	BB	BB	BB	BB	BB	BB	BB	BB	1	1	1	1	1	1	1	1	1	1
1414	CH4MM80	4	108380717	X		BB	AA	AA	AA	AA	AA	AA	AA	AA	AA	AA	AA	1	1	1	1	1	1	1	1	1	1
1405	CH4MM81	4	109968331			BB	BB	BB	BB	BB	BB	BB	BB	BB	BB	BB	BB	1	1	1	1	1	1	1	1	1	1
1931	CH4MM82	4	114381685			BB	BB	BB	BB	BB	BB	BB	BB	BB	BB	BB	BB	1	1	1	1	1	1	1	1	1	1
1294	CH4MM83	4	116737689	X		AA	BB	BB	BB	BB	BB	BB	BB	BB	BB	BB	BB	1	1	1	1	1	1	1	1	1	1
1915	CH4MM84	4	117526748	X		BB	AA	AA	AA	AA	AA	AA	AA	AA	AA	AA	AA	1	1	1	1	1	1	1	1	1	1
1278	CH4MM85	4	118066883	X		BB	AA	AA	AA	AA	AA	AA	AA	AA	AA	AA	AA	1	1	1	1	1	1	1	1	1	1
1205	CH4MM86	4	119404209	X		AA	BB	BB	BB	BB	BB	BB	BB	BB	BB	BB	BB	1	1	1	1	1	1	1	1	1	1
484	CH4MM87	4	121322200			AA	AA	AA	AA	AA	AA	AA	AA	AA	AA	AA	AA	1	1	1	1	1	1	1	1	1	1
485	CH4MM88	4	122566268	X		AA	BB	BB	BB	BB	BB	BB	BB	BB	BB	BB	BB	1	1	1	1	1	1	1	1	1	1
1442	CH4MM89	4	122578236	X		AA	BB	BB	BB	BB	BB	BB	BB	BB	BB	BB	BB	1	1	1	1	1	1	1	1	1	1
486	CH4MM90	4	125082422			BB	BB	BB	BB	BB	BB	BB	BB	BB	BB	BB	BB	1	1	1	1	1	1	1	1	1	1
1022	CH4MM91BLK11	4	125168700		X	BB	BB	BB	BB	BB	BB	BB	BB	BB	BB	BB	BB	1	1	1	1	1	1	1	1	1	1
164	CH4MM92	4	126400415			BB	BB	BB	BB	BB	BB	BB	BB	BB	BB	BB	BB	1	1	1	1	1	1	1	1	1	1
1901	CH4MM93	4	128083691	X		BB	AA	AA	AA	AA	AA	AA	AA	AA	AA	AA	AA	1	1	1	1	1	1	1	1	1	1
487	CH4MM94	4	128323848			BB	BB	BB	BB	BB	BB	BB	BB	BB	BB	BB	BB	1	1	1	1	1	1	1	1	1	1
2049	CH4MM95	4	131705391	X		BB	AA	AA	AA	AA	AA	AA	AA	AA	AA	AA	AA	1	1	1	1	1	1	1	1	1	1
1144	CH4MM96	4	134187547	X		BB	AA	AA	AA	AA	AA	AA	AA	AA	AA	AA	AA	1	1	1	1	1	1	1	1	1	1
488	CH4MM97	4	135132664			BB	BB	BB	BB	BB	BB	BB	BB	BB	BB	BB	BB	1	1	1	1	1	1	1	1	1	1
1944	CH4MM98	4	138224144			AA	AA	AA	AA	AA	AA	AA	AA	AA	AA	AA	AA	1	1	1	1	1	1	1	1	1	1
1059	CH4MM99	4	138743913			AA	AA	AA	AA	AA	AA	AA	AA	AA	AA	AA	AA	1	1	1	1	1	1	1	1	1	1
1274	CH4MM100	4	140026440	X		BB	AA	AA	AA	AA	AA	AA	AA	AA	AA	AA	AA	1	1	1	1	1	1	1	1	1	1
1477	CH4MM101	4	140961583			AA	AA	AA	AA	AA	AA	AA	AA	AA	AA	AA	AA	1	1	1	1	1	1	1	1	1	1
1031	CH4MM102	4	141638718	X		BB	AA	AA	AA	AA	AA	AA	AA	AA	AA	AA	AA	1	1	1	1	1	1	1	1	1	1
1776	CH4MM103	4	145785696	X		BB	AA	AA	AA	AA	AA	AA	AA	AA	AA	AA	AA	1	1	1	1	1	1	1	1	1	1
1817	CH4MM104	4	149902058	X		BB	AA	AA	AA	AA	AA	AA	AA	AA	AA	AA	AA	1	1	1	1	1	1	1	1	1	1
491	CH4MM105	4	152316000	X		AA	BB	BB	BB	BB	BB	BB	BB	BB	BB	BB	BB	1	1	1	1	1	1	1	1	1	1
489	CH4MM106	4	153104114	X		BB	AA	AA	AA	AA	AA	AA	AA	AA	AA	AA	AA	1	1	1	1	1	1	1	1	1	1
490	CH4MM107	4	153388518	X		BB	AA	AA	AA	AA	AA	AA	AA	AA	AA	AA	AA	1	1	1	1	1	1	1	1	1	1
1688	CH4MM108	4	153505697			BB	BB	BB	BB	BB	BB	BB	BB	BB	BB	BB	BB	1	1	1	1	1	1	1	1	1	1
1829	CH4MM109	4	154069720	X		BB	AA	AA	AA	AA	AA	AA	AA	AA	AA	AA	AA	1	1	1	1	1	1	1	1	1	1
265	CH5MM1	5	3061523	X		BB	AA	AA	AA	AA	AA	AA	AA	AA	AA	AA	AA	1	1	1	1	1	1	1	1	1	1
492	CH5MM2	5	3601413	X		BB	AA	AA	AA	AA	AA	AA	AA	AA	AA	AA	AA	1	1	1	1	1	1	1	1	1	1
493	CH5MM3GM1	5	3974781			AA	AA	AA	AA	AA	AA	AA	AA	AA	AA	AA	AA	1	1	1	1	1	1	1	1	1	1
494	CH5MM4	5	4310159			BB	BB	BB	BB	BB	BB	BB	BB	BB	BB	BB	BB	1	1	1	1	1	1	1	1	1	1
1149	CH5MM5	5	4474737	X		BB	AA	AA	AA	AA	AA	AA	AA	AA	AA	AA	AA	1	1	1	1	1	1	1	1	1	1
85	CH5MM6	5	4604586	X		BB	AA	AA	AA	AA	AA	AA	AA	AA	AA	AA	AA	1	1	1	1	1	1	1	1	1	1
1969	CH5MM7	5	5438798	X		AA	BB	BB	BB	BB	BB	BB	BB	BB	BB	BB	BB	1	1	1	1	1	1	1	1	1	1
1794	CH5MM8GM2	5	7469880	X		AA	BB	BB	BB	BB	BB	BB	BB	BB	BB	BB	BB	1	1	1	1	1	1	1	1	1	1
1857	CH5MM9	5	7652759	X		BB	AA	AA	AA	AA	AA	AA	AA	AA	AA	AA	AA	1	1	1	1	1	1	1	1	1	1
495	CH5MM10	5	9748059	X		BB	AA	AA	AA	AA	AA	AA	AA	AA	AA	AA	AA	1	1	1	1	1	1	1	1	1	1
1440	CH5MM11	5	11417181	X		AA	BB	BB	BB	BB	BB	BB	BB	BB	BB	BB	BB	1	1	1	1	1	1	1	1	1	1
1271	CH5MM12	5	13389454	X		AA	BB	BB	BB	BB	BB	BB	BB	BB	BB	BB	BB	1	1	1	1	1	1	1	1	1	1
1895	CH5MM13	5	13875606	X		BB	AA	AA	AA	AA	AA	AA	AA	AA	AA	AA	AA	1	1	1	1	1	1	1	1	1	1
1290	CH5MM14	5	16224015	X		BB	AA	AA	AA	AA	AA	AA	AA	AA	AA	AA	AA	1	1	1	1	1	1	1	1	1	1
1778	CH5MM15	5	17667733	X		BB	AA	AA	AA	AA	AA	AA	AA	AA	AA	AA	AA	1	1	1	1	1	1	1	1	1	1
1629	CH5MM16	5	19122639			AA	AA	AA	AA	AA	AA	AA	AA	AA	AA	AA	AA	1	1	1	1	1	1	1	1	1	1
496	CH5MM17	5	19993162			AA	AA	AA	AA	AA	AA	AA	AA	AA	AA	AA	AA	1	1	1	1	1	1	1	1	1	1
497	CH5MM18	5	21398479	X		BB	AA	AA	AA	AA	AA	AA	AA	AA	AA	AA	AA	1	1	1	1	1	1	1	1	1	1
1894	CH5MM19	5	23273638			AA	AA	AA	AA	AA	AA	AA	AA	AA	AA	AA	AA	1	1	1	1	1	1	1	1	1	1
1382	CH5MM20	5	23524916			AA	AA	AA	AA	AA	AA	AA	AA	AA	AA	AA	AA	1	1	1	1	1	1	1	1	1	1
83	CH5MM21	5	24211033	X		AA	BB	BB	BB	BB	BB	BB	BB	BB	BB	BB	BB	1	1	1	1	1	1	1	1	1	1
498	CH5MM22	5	25501830	X		BB	AA	AA	AA	AA	AA	AA	AA	AA	AA	AA	AA	1	1	1	1	1	1	1	1	1	1
1320	CH5MM23	5	26095730	X		BB	AA	AA	AA	AA	AA	AA	AA	AA	AA	AA	AA	1	1	1	1	1	1	1	1	1	1
1705	CH5MM24	5	26815473	X		BB	AA	AA	AA	AA	AA	AA	AA	AA	AA	AA	AA	1	1	1	1	1	1	1	1	1	1
1237	CH5MM25	5	27162034			BB	BB	BB	BB	BB	BB	BB	BB	BB	BB	BB	BB	1	1	1	1	1	1	1	1	1	1
960	CH5MM26	5	27460781			BB	BB	BB	BB	BB	BB	BB	BB	BB	BB	BB	BB	1	1	1	1	1	1	1	1	1	1
951	CH5MM27	5	27720997			BB	BB	BB	BB	BB	BB	BB	BB	BB	BB	BB	BB	1	1	1	1	1	1	1	1	1	1
961	CH5MM28GM3	5	27781564			BB	BB	BB	BB	BB	BB	BB	BB	BB	BB	BB	BB	1	1	1	1	1	1	1	1	1	1
319	CH5MM29	5	29486094	X		BB	AA	AA	AA	AA	AA	AA	AA	AA	AA	AA	AA	1	1	1	1	1	1	1	1	1	1
1350	CH5MM30	5	31071103	X		BB	AA	AA	AA	AA	AA	AA	AA	AA	AA	AA	AA	1	1	1	1	1	1	1	1	1	1
1104	CH5MM31	5	31765822			AA	AA	AA	AA	AA	AA	AA	AA	AA	AA	AA	AA	1	1	1	1	1	1	1	1	1	1
299	CH5MM32	5	33353887			AA	AA	AA	AA	AA	AA	AA	AA	AA	AA	AA	AA	1	1	1	1	1	1	1	1	1	1
1198	CH5MM33	5	33963604			AA	AA	AA	AA	AA	AA	AA	AA	AA	AA	AA	AA	1	1	1	1	1	1	1	1	1	1
499	CH5MM34	5	35473596	X		AA	BB	BB	BB	BB	BB	BB	BB	BB	BB	BB	BB	1	1	1	1	1	1	1	1	1	1
1888	CH5MM35	5	35567326	X		AA	BB	BB	BB	BB	BB	BB	BB	BB	BB	BB	BB	1	1	1	1	1	1	1	1	1	1
1663	CH5MM36	5	38260635			AA	AA	AA	AA	AA	AA	AA	AA	AA	AA	AA	AA	1	1	1	1	1	1	1	1	1	1
1805	CH5MM37	5	38327673	X		BB	AA	AA	AA	AA	AA	AA	AA	AA	AA	AA	AA	1	1	1	1	1	1	1	1	1	1
500	CH5MM38	5	39608047	X		BB	AA	AA	AA	AA	AA	AA	AA	AA	AA	AA	AA	1	1	1	1	1	1	1	1	1	1
1760	CH5MM39	5	42914749	X		AA	BB	BB	BB	BB	BB	BB	BB	BB	BB	BB	BB	1	1	1	1	1	1	1	1	1	1
501	CH5MM40	5	43586480	X		BB	AA	AA	AA	AA	AA	AA	AA	AA	AA	AA	AA	1	1	1	1	1	1	1	1	1	1
502	CH5MM41	5	43971357			BB	BB	BB	BB	BB	BB	BB	BB	BB	BB	BB	BB	1	1	1	1	1	1	1	1	1	1
1113	CH5MM42	5	44700900			BB	BB	BB	BB	BB	BB	BB	BB	BB	BB	BB	BB	1	1	1	1	1	1	1	1	1	1
84	CH5MM43	5	45872918			BB	BB	BB	BB	BB	BB	BB	BB	BB	BB	BB	BB	1	1	1	1	1	1	1	1	1	1
1733	CH5MM44	5	47975043			AA	AA	AA	AA	AA	AA	AA	AA	AA	AA	AA	AA	1	1	1	1	1	1	1	1	1	1
1437	CH5MM45	5	49310150	X		BB	AA	AA	AA	AA	AA	AA	AA	AA	AA	AA	AA	1	1	1	1	1	1	1	1	1	1
1648	CH5MM46	5	50389015			AA	AA	AA	AA	AA	AA	AA	AA	AA	AA	AA	AA	1	1	1	1	1	1	1	1	1	1
1121	CH5MM47	5	51028268	X		AA	BB	BB	BB	BB	BB	BB	BB	BB	BB	BB	BB	1	1	1	1	1	1	1	1	1	1
1146	CH5MM48	5	52283097	X		BB	AA	AA	AA	AA	AA	AA	AA	AA	AA	AA	AA	1	1	1	1	1	1	1	1	1	1
249	CH5MM49	5	53853311	X		AA	BB	BB	BB	BB	BB	BB	BB	BB	BB	BB	BB	1	1	1	1	1	1	1	1	1	1
86	CH5MM50	5	56167948	X		BB	AA	AA	AA	AA	AA	AA	AA	AA	AA	AA	AA	1	1	1	1	1	1	1	1	1	1
1075	CH5MM51BLK5	5	58076839	X	X	AA	BB	BB	BB	BB	BB	BB	BB	BB	BB	BB	BB	1	1	1	1	1	1	1	1	1	1
1058	CH5MM52GM4	5	58891807	X		AA	BB	BB	BB	BB	BB	BB	BB	BB	BB	BB	BB	1	1	1	1	1	1	1	1	1	1
1898	CH5MM53	5	60155561	X		BB	AA	AA	AA	AA	AA	AA	AA	AA	AA	AA	AA	1	1	1	1	1	1	1	1	1	1
1725	CH5MM54	5	61437749	X		BB	AA	AA	AA	AA	AA	AA	AA	AA	AA	AA	AA	1	1	1	1	1	1	1	1	1	1
251	CH5MM55	5	62818443	X		BB	AA	AA	AA	AA	AA	AA	AA	AA	AA	AA	AA	1	1	1	1	1	1	1	1	1	1
1603	CH5MM56	5	65265272			BB	BB	BB	BB	BB	BB	BB	BB	BB	BB	BB	BB	1	1	1	1	1	1	1	1	1	1
1602	CH5MM57	5	65265514	X		BB	AA	AA	AA	AA	AA	AA	AA	AA	AA	AA	AA	1	1	1	1	1	1	1	1	1	1
503	CH5MM58	5	65750331			BB	BB	BB	BB	BB	BB	BB	BB	BB	BB	BB	BB	1	1	1	1	1	1	1	1	1	1
165	CH5MM59	5	65952319	X		AA	BB	BB	BB	BB	BB	BB	BB	BB	BB	BB	BB	1	1	1	1	1	1	1	1	1	1
1305	CH5MM60	5	69049778	X		AA	BB	BB	BB	BB	BB	BB	BB	BB	BB	BB	BB	1	1	1	1	1	1	1	1	1	1
1887	CH5MM61	5	71436027			BB	BB	BB	BB	BB	BB	BB	BB	BB	BB	BB	BB	1	1	1	1	1	1	1	1	1	1
1707	CH5MM62	5	73093296	X		BB	AA	AA	AA	AA	AA	AA	AA	AA	AA	AA	AA	1	1	1	1	1	1	1	1	1	1
166	CH5MM63	5	73573998			BB	BB	BB	BB	BB	BB	BB	BB	BB	BB	BB	BB	1	1	1	1	1	1	1	1	1	1
245	CH5MM64	5	75065363			BB	BB	BB	BB	BB	BB	BB	BB	BB	BB	BB	BB	1	1	1	1	1	1	1	1	1	1
504	CH5MM65	5	76181811	X		AA	BB	BB	BB	BB	BB	BB	BB	BB	BB	BB	BB	1	1	1	1	1	1	1	1	1	1
87	CH5MM66	5	79059370	X		AA	BB	BB	BB	BB	BB	BB	BB	BB	BB	BB	BB	1	1	1	1	1	1	1	1	1	1
505	CH5MM67	5	79902641	X		AA	BB	BB	BB	BB	BB	BB	BB	BB	BB	BB	BB	1	1	1	1	1	1	1	1	1	1
1485	CH5MM68	5	81282125	X		BB	AA	AA	AA	AA	AA	AA	AA	AA	AA	AA	AA	1	1	1	1	1	1	1	1	1	1
1166	CH5MM69	5	81819770	X		BB	AA	AA	AA	AA	AA	AA	AA	AA	AA	AA	AA	1	1	1	1	1	1	1	1	1	1
300	CH5MM70	5	85884364	X		BB	AA	AA	AA	AA	AA	AA	AA	AA	AA	AA	AA	1	1	1	1	1	1	1	1	1	1
88	CH5MM71	5	87173557	X		BB	AA	AA	AA	AA	AA	AA	AA	AA	AA	AA	AA	1	1	1	1	1	1	1	1	1	1
167	CH5MM72	5	88364567	X		BB	AA	AA	AA	AA	AA	AA	AA	AA	AA	AA	AA	1	1	1	1	1	1	1	1	1	1
1197	CH5MM73	5	88498569	X		AA	BB	BB	BB	BB	BB	BB	BB	BB	BB	BB	BB	1	1	1	1	1	1	1	1	1	1
506	CH5MM74	5	89674255			AA	AA	AA	AA	AA	AA	AA	AA	AA	AA	AA	AA	1	1	1	1	1	1	1	1	1	1
1777	CH5MM75	5	90936845	X		BB	AA	AA	AA	AA	AA	AA	AA	AA	AA	AA	AA	1	1	1	1	1	1	1	1	1	1
1073	CH5MM76	5	92081078	X	X	BB	AA	AA	AA	AA	AA	AA	AA	AA	AA	AA	AA	1	1	1	1	1	1	1	1	1	1
507	CH5MM77	5	93496397	X		AA	BB	BB	BB	BB	BB	BB	BB	BB	BB	BB	BB	1	1	1	1	1	1	1	1	1	1
89	CH5MM78	5	93652588			BB	BB	BB	BB	BB	BB	BB	BB	BB	BB	BB	BB	1	1	1	1	1	1	1	1	1	1
90	CH5MM79	5	93945748	X		AA	BB	BB	BB	BB	BB	BB	BB	BB	BB	BB	BB	1	1	1	1	1	1	1	1	1	1
1123	CH5MM80	5	95154383	X		AA	BB	BB	BB	BB	BB	BB	BB	BB	BB	BB	BB	1	1	1	1	1	1	1	1	1	1
1374	CH5MM81	5	96618852	X		AA	BB	BB	BB	BB	BB	BB	BB	BB	BB	BB	BB	1	1	1	1	1	1	1	1	1	1
508	CH5MM82	5	101291108	X		AA	BB	BB	BB	BB	BB	BB	BB	BB	BB	BB	BB	1	1	1	1	1	1	1	1	1	1
1518	CH5MM83	5	105832285	X		BB	AA	AA	AA	AA	AA	AA	AA	AA	AA	AA	AA	1	1	1	1	1	1	1	1	1	1
509	CH5MM84	5	106102700	X		BB	AA	AA	AA	AA	AA	AA	AA	AA	AA	AA	AA	1	1	1	1	1	1	1	1	1	1
314	CH5MM85	5	107435156	X		AA	BB	BB	BB	BB	BB	BB	BB	BB	BB	BB	BB	1	1	1	1	1	1	1	1	1	1
291	CH5MM86GM5-BM	5	108661000			BB	BB	BB	BB	BB	BB	BB	BB	BB	BB	BB	BB	1	1	1	1	1	1	1	1	1	1
2051	CH5MM87	5	108678291	X		AA	BB	BB	BB	BB	BB	BB	BB	BB	BB	BB	BB	1	1	1	1	1	1	1	1	1	1
168	CH5MM88	5	109421273	X		BB	AA	AA	AA	AA	AA	AA	AA	AA	AA	AA	AA	1	1	1	1	1	1	1	1	1	1
510	CH5MM89	5	111603432			AA	AA	AA	AA	AA	AA	AA	AA	AA	AA	AA	AA	1	1	1	1	1	1	1	1	1	1
169	CH5MM90	5	113532900	X		BB	AA	AA	AA	AA	AA	AA	AA	AA	AA	AA	AA	1	1	1	1	1	1	1	1	1	1
1138	CH5MM91	5	114196024	X		BB	AA	AA	AA	AA	AA	AA	AA	AA	AA	AA	AA	1	1	1	1	1	1	1	1	1	1
1130	CH5MM92BLK10	5	114905705	X	X	BB	AA	AA	AA	AA	AA	AA	AA	AA	AA	AA	AA	1	1	1	1	1	1	1	1	1	1
511	CH5MM93	5	115405250	X		AA	BB	BB	BB	BB	BB	BB	BB	BB	BB	BB	BB	1	1	1	1	1	1	1	1	1	1
82	CH5MM94	5	117374791	X		AA	BB	BB	BB	BB	BB	BB	BB	BB	BB	BB	BB	1	1	1	1	1	1	1	1	1	1
1988	CH5MM95	5	119078055	X		BB	AA	AA	AA	AA	AA	AA	AA	AA	AA	AA	AA	1	1	1	1	1	1	1	1	1	1
1641	CH5MM96	5	119114567			BB	BB	BB	BB	BB	BB	BB	BB	BB	BB	BB	BB	1	1	1	1	1	1	1	1	1	1
512	CH5MM97	5	119747337	X		BB	AA	AA	AA	AA	AA	AA	AA	AA	AA	AA	AA	1	1	1	1	1	1	1	1	1	1
513	CH5MM98	5	121338564	X		AA	BB	BB	BB	BB	BB	BB	BB	BB	BB	BB	BB	1	1	1	1	1	1	1	1	1	1
1182	CH5MM99	5	122343598	X		BB	AA	AA	AA	AA	AA	AA	AA	AA	AA	AA	AA	1	1	1	1	1	1	1	1	1	1
170	CH5MM100	5	123654667	X		AA	BB	BB	BB	BB	BB	BB	BB	BB	BB	BB	BB	1	1	1	1	1	1	1	1	1	1
171	CH5MM101	5	124102640	X		AA	BB	BB	BB	BB	BB	BB	BB	BB	BB	BB	BB	1	1	1	1	1	1	1	1	1	1
514	CH5MM102	5	125334324	X		BB	AA	AA	AA	AA	AA	AA	AA	AA	AA	AA	AA	1	1	1	1	1	1	1	1	1	1
515	CH5MM103	5	126818001	X		BB	AA	AA	AA	AA	AA	AA	AA	AA	AA	AA	AA	1	1	1	1	1	1	1	1	1	1
172	CH5MM104	5	127936509	X		AA	BB	BB	BB	BB	BB	BB	BB	BB	BB	BB	BB	1	1	1	1	1	1	1	1	1	1
1279	CH5MM105GM6	5	129120319			AA	AA	AA	AA	AA	AA	AA	AA	AA	AA	AA	AA	1	1	1	1	1	1	1	1	1	1
516	CH5MM106	5	131766121			AA	AA	AA	AA	AA	AA	AA	AA	AA	AA	AA	AA	1	1	1	1	1	1	1	1	1	1
517	CH5MM107	5	133978719			BB	BB	BB	BB	BB	BB	BB	BB	BB	BB	BB	BB	1	1	1	1	1	1	1	1	1	1
935	CH5MM108	5	134295595			AA	AA	AA	AA	AA	AA	AA	AA	AA	AA	AA	AA	1	1	1	1	1	1	1	1	1	1
936	CH5MM109	5	134403691			AA	AA	AA	AA	AA	AA	AA	AA	AA	AA	AA	AA	1	1	1	1	1	1	1	1	1	1
925	CH5MM110	5	134613310			AA	AA	AA	AA	AA	AA	AA	AA	AA	AA	AA	AA	1	1	1	1	1	1	1	1	1	1
926	CH5MM111	5	134659511			BB	BB	BB	BB	BB	BB	BB	BB	BB	BB	BB	BB	1	1	1	1	1	1	1	1	1	1
937	CH5MM112	5	134777746			AA	AA	AA	AA	AA	AA	AA	AA	AA	AA	AA	AA	1	1	1	1	1	1	1	1	1	1
927	CH5MM113	5	134958116			BB	BB	BB	BB	BB	BB	BB	BB	BB	BB	BB	BB	1	1	1	1	1	1	1	1	1	1
928	CH5MM114	5	135108981			BB	BB	BB	BB	BB	BB	BB	BB	BB	BB	BB	BB	1	1	1	1	1	1	1	1	1	1
938	CH5MM115	5	135130636			AA	AA	AA	AA	AA	AA	AA	AA	AA	AA	AA	AA	1	1	1	1	1	1	1	1	1	1
929	CH5MM116	5	135298261			BB	BB	BB	BB	BB	BB	BB	BB	BB	BB	BB	BB	1	1	1	1	1	1	1	1	1	1
939	CH5MM117	5	135641949			AA	AA	AA	AA	AA	AA	AA	AA	AA	AA	AA	AA	1	1	1	1	1	1	1	1	1	1
1604	CH5MM118	5	135836567	X		BB	AA	AA	AA	AA	AA	AA	AA	AA	AA	AA	AA	1	1	1	1	1	1	1	1	1	1
518	CH5MM119	5	136901638	X		AA	BB	BB	BB	BB	BB	BB	BB	BB	BB	BB	BB	1	1	1	1	1	1	1	1	1	1
1009	CH5MM120	5	137132978			AA	AA	AA	AA	AA	AA	AA	AA	AA	AA	AA	AA	1	1	1	1	1	1	1	1	1	1
1852	CH5MM121	5	137173297			AA	AA	AA	AA	AA	AA	AA	AA	AA	AA	AA	AA	1	1	1	1	1	1	1	1	1	1
1093	CH5MM122	5	139206611	X		AA	BB	BB	BB	BB	BB	BB	BB	BB	BB	BB	BB	1	1	1	1	1	1	1	1	1	1
519	CH5MM123	5	141567331	X		BB	AA	AA	AA	AA	AA	AA	AA	AA	AA	AA	AA	1	1	1	1	1	1	1	1	1	1
2052	CH5MM124	5	142025032	X		BB	AA	AA	AA	AA	AA	AA	AA	AA	AA	AA	AA	1	1	1	1	1	1	1	1	1	1
520	CH5MM125	5	142689128			AA	AA	AA	AA	AA	AA	AA	AA	AA	AA	AA	AA	1	1	1	1	1	1	1	1	1	1
1465	CH5MM126	5	147051702	X		AA	BB	BB	BB	BB	BB	BB	BB	BB	BB	BB	BB	1	1	1	1	1	1	1	1	1	1
943	CH5MM127	5	149987068			AA	AA	AA	AA	AA	AA	AA	AA	AA	AA	AA	AA	1	1	1	1	1	1	1	1	1	1
933	CH5MM128	5	150296116			BB	BB	BB	BB	BB	BB	BB	BB	BB	BB	BB	BB	1	1	1	1	1	1	1	1	1	1
942	CH5MM129	5	150297141			BB	BB	BB	BB	BB	BB	BB	BB	BB	BB	BB	BB	1	1	1	1	1	1	1	1	1	1
941	CH5MM130	5	150313944			AA	AA	AA	AA	AA	AA	AA	AA	AA	AA	AA	AA	1	1	1	1	1	1	1	1	1	1
1128	CH6MM1	6	3167392	X		AA	BB	BB	BB	BB	BB	BB	BB	BB	BB	BB	BB	1	1	1	1	1	1	1	1	1	1
521	CH6MM2	6	3547547	X		AA	BB	BB	BB	BB	BB	BB	BB	BB	BB	BB	BB	1	1	1	1	1	1	1	1	1	1
522	CH6MM3GM1	6	4162327	X		BB	AA	AA	AA	AA	AA	AA	AA	AA	AA	AA	AA	1	1	1	1	1	1	1	1	1	1
1715	CH6MM4	6	4362632	X		BB	AA	AA	AA	AA	AA	AA	AA	AA	AA	AA	AA	1	1	1	1	1	1	1	1	1	1
1684	CH6MM5	6	5897994			AA	AA	AA	AA	AA	AA	AA	AA	AA	AA	AA	AA	1	1	1	1	1	1	1	1	1	1
1344	CH6MM6	6	6161470	X		BB	AA	AA	AA	AA	AA	AA	AA	AA	AA	AA	AA	1	1	1	1	1	1	1	1	1	1
523	CH6MM7GM2	6	7747436			AA	AA	AA	AA	AA	AA	AA	AA	AA	AA	AA	AA	1	1	1	1	1	1	1	1	1	1
524	CH6MM8GM3	6	8907544	X		BB	AA	AA	AA	AA	AA	AA	AA	AA	AA	AA	AA	1	1	1	1	1	1	1	1	1	1
525	CH6MM9	6	9890882	X		BB	AA	AA	AA	AA	AA	AA	AA	AA	AA	AA	AA	1	1	1	1	1	1	1	1	1	1
526	CH6MM10	6	11055603	X		BB	AA	AA	AA	AA	AA	AA	AA	AA	AA	AA	AA	1	1	1	1	1	1	1	1	1	1
1691	CH6MM11	6	13947306			AA	AA	AA	AA	AA	AA	AA	AA	AA	AA	AA	AA	1	1	1	1	1	1	1	1	1	1
1231	CH6MM12	6	14045168			AA	AA	AA	AA	AA	AA	AA	AA	AA	AA	AA	AA	1	1	1	1	1	1	1	1	1	1
527	CH6MM13	6	15816033			BB	BB	BB	BB	BB	BB	BB	BB	BB	BB	BB	BB	1	1	1	1	1	1	1	1	1	1
1086	CH6MM14	6	17715100	X		AA	BB	BB	BB	BB	BB	BB	BB	BB	BB	BB	BB	1	1	1	1	1	1	1	1	1	1
528	CH6MM15	6	18376687	X		BB	AA	AA	AA	AA	AA	AA	AA	AA	AA	AA	AA	1	1	1	1	1	1	1	1	1	1
529	CH6MM16	6	21755667	X		AA	BB	BB	BB	BB	BB	BB	BB	BB	BB	BB	BB	1	1	1	1	1	1	1	1	1	1
1260	CH6MM17	6	24248321			BB	BB	BB	BB	BB	BB	BB	BB	BB	BB	BB	BB	1	1	1	1	1	1	1	1	1	1
1185	CH6MM18	6	25646449			BB	BB	BB	BB	BB	BB	BB	BB	BB	BB	BB	BB	1	1	1	1	1	1	1	1	1	1
530	CH6MM19	6	27804113	X		BB	AA	AA	AA	AA	AA	AA	AA	AA	AA	AA	AA	1	1	1	1	1	1	1	1	1	1
13	CH6MM20BLK2	6	28665963	X	X	AA	BB	BB	BB	BB	BB	BB	BB	BB	BB	BB	BB	1	1	1	1	1	1	1	1	1	1
281	CH6MM21GM4-BM	6	29020950			BB	BB	BB	BB	BB	BB	BB	BB	BB	BB	BB	BB	1	1	1	1	1	1	1	1	1	1
173	CH6MM22	6	29269458	X		AA	BB	BB	BB	BB	BB	BB	BB	BB	BB	BB	BB	1	1	1	1	1	1	1	1	1	1
531	CH6MM23	6	32730020	X		BB	AA	AA	AA	AA	AA	AA	AA	AA	AA	AA	AA	1	1	1	1	1	1	1	1	1	1
532	CH6MM24	6	34409100			BB	BB	BB	BB	BB	BB	BB	BB	BB	BB	BB	BB	1	1	1	1	1	1	1	1	1	1
1369	CH6MM25	6	36040358	X		AA	BB	BB	BB	BB	BB	BB	BB	BB	BB	BB	BB	1	1	1	1	1	1	1	1	1	1
1884	CH6MM26	6	37461200			AA	AA	AA	AA	AA	AA	AA	AA	AA	AA	AA	AA	1	1	1	1	1	1	1	1	1	1
533	CH6MM27	6	37618507			BB	BB	BB	BB	BB	BB	BB	BB	BB	BB	BB	BB	1	1	1	1	1	1	1	1	1	1
534	CH6MM28	6	38474383			BB	BB	BB	BB	BB	BB	BB	BB	BB	BB	BB	BB	1	1	1	1	1	1	1	1	1	1
174	CH6MM29	6	40733942			BB	BB	BB	BB	BB	BB	BB	BB	BB	BB	BB	BB	1	1	1	1	1	1	1	1	1	1
535	CH6MM30	6	43778689	X		BB	AA	AA	AA	AA	AA	AA	AA	AA	AA	AA	AA	1	1	1	1	1	1	1	1	1	1
536	CH6MM31	6	44147269	X		AA	BB	BB	BB	BB	BB	BB	BB	BB	BB	BB	BB	1	1	1	1	1	1	1	1	1	1
537	CH6MM32	6	44523705	X		AA	BB	BB	BB	BB	BB	BB	BB	BB	BB	BB	BB	1	1	1	1	1	1	1	1	1	1
1783	CH6MM33	6	45234635			AA	AA	AA	AA	AA	AA	AA	AA	AA	AA	AA	AA	1	1	1	1	1	1	1	1	1	1
538	CH6MM34	6	45420260			AA	AA	AA	AA	AA	AA	AA	AA	AA	AA	AA	AA	1	1	1	1	1	1	1	1	1	1
539	CH6MM35	6	48964507			BB	BB	BB	BB	BB	BB	BB	BB	BB	BB	BB	BB	1	1	1	1	1	1	1	1	1	1
1693	CH6MM36	6	49606212			AA	AA	AA	AA	AA	AA	AA	AA	AA	AA	AA	AA	1	1	1	1	1	1	1	1	1	1
1539	CH6MM37	6	49813889	X		BB	AA	AA	AA	AA	AA	AA	AA	AA	AA	AA	AA	1	1	1	1	1	1	1	1	1	1
540	CH6MM38	6	51145321			AA	AA	AA	AA	AA	AA	AA	AA	AA	AA	AA	AA	1	1	1	1	1	1	1	1	1	1
541	CH6MM39	6	53702681	X		AA	BB	BB	BB	BB	BB	BB	BB	BB	BB	BB	BB	1	1	1	1	1	1	1	1	1	1
1900	CH6MM40	6	56316458	X		AA	BB	BB	BB	BB	BB	BB	BB	BB	BB	BB	BB	1	1	1	1	1	1	1	1	1	1
1028	CH6MM41GM5	6	56497874	X		BB	AA	AA	AA	AA	AA	AA	AA	AA	AA	AA	AA	1	1	1	1	1	1	1	1	1	1
92	CH6MM42	6	57082524	X		AA	BB	BB	BB	BB	BB	BB	BB	BB	BB	BB	BB	1	1	1	1	1	1	1	1	1	1
542	CH6MM43	6	59609561			BB	BB	BB	BB	BB	BB	BB	BB	BB	BB	BB	BB	1	1	1	1	1	1	1	1	1	1
1930	CH6MM44	6	63916748			AA	AA	AA	AA	AA	AA	AA	AA	AA	AA	AA	AA	1	1	1	1	1	1	1	1	1	1
543	CH6MM45	6	65211036			AA	AA	AA	AA	AA	AA	AA	AA	AA	AA	AA	AA	1	1	1	1	1	1	1	1	1	1
1896	CH6MM46	6	67548202			AA	AA	AA	AA	AA	AA	AA	AA	AA	AA	AA	AA	1	1	1	1	1	1	1	1	1	1
1738	CH6MM47	6	69590221			BB	BB	BB	BB	BB	BB	BB	BB	BB	BB	BB	BB	1	1	1	1	1	1	1	1	1	1
1523	CH6MM48	6	71134510			AA	AA	AA	AA	AA	AA	AA	AA	AA	AA	AA	AA	1	1	1	1	1	1	1	1	1	1
280	CH6MM49	6	71532444			AA	AA	AA	AA	AA	AA	AA	AA	AA	AA	AA	AA	1	1	1	1	1	1	1	1	1	1
544	CH6MM50	6	73538842	X		AA	BB	BB	BB	BB	BB	BB	BB	BB	BB	BB	BB	1	1	1	1	1	1	1	1	1	1
1187	CH6MM51	6	75631345	X		AA	BB	BB	BB	BB	BB	BB	BB	BB	BB	BB	BB	1	1	1	1	1	1	1	1	1	1
1339	CH6MM52	6	76679118			AA	AA	AA	AA	AA	AA	AA	AA	AA	AA	AA	AA	1	1	1	1	1	1	1	1	1	1
1376	CH6MM53	6	77343585			BB	BB	BB	BB	BB	BB	BB	BB	BB	BB	BB	BB	1	1	1	1	1	1	1	1	1	1
545	CH6MM54	6	78477103	X		AA	BB	BB	BB	BB	BB	BB	BB	BB	BB	BB	BB	1	1	1	1	1	1	1	1	1	1
1927	CH6MM55	6	80032286	X		BB	AA	AA	AA	AA	AA	AA	AA	AA	AA	AA	AA	1	1	1	1	1	1	1	1	1	1
1660	CH6MM56BLK10	6	80305689	X	X	BB	AA	AA	AA	AA	AA	AA	AA	AA	AA	AA	AA	1	1	1	1	1	1	1	1	1	1
1719	CH6MM57	6	81674296			AA	AA	AA	AA	AA	AA	AA	AA	AA	AA	AA	AA	1	1	1	1	1	1	1	1	1	1
93	CH6MM58	6	83434907			AA	AA	AA	AA	AA	AA	AA	AA	AA	AA	AA	AA	1	1	1	1	1	1	1	1	1	1
301	CH6MM59	6	85136988	X		BB	AA	AA	AA	AA	AA	AA	AA	AA	AA	AA	AA	1	1	1	1	1	1	1	1	1	1
94	CH6MM60	6	86289708	X		AA	BB	BB	BB	BB	BB	BB	BB	BB	BB	BB	BB	1	1	1	1	1	1	1	1	1	1
1816	CH6MM61	6	87214811	X		BB	AA	AA	AA	AA	AA	AA	AA	AA	AA	AA	AA	1	1	1	1	1	1	1	1	1	1
546	CH6MM62	6	90003224	X		BB	AA	AA	AA	AA	AA	AA	AA	AA	AA	AA	AA	1	1	1	1	1	1	1	1	1	1
1632	CH6MM63	6	91775036			BB	BB	BB	BB	BB	BB	BB	BB	BB	BB	BB	BB	1	1	1	1	1	1	1	1	1	1
996	CH6MM64	6	92163048			AA	AA	AA	AA	AA	AA	AA	AA	AA	AA	AA	AA	1	1	1	1	1	1	1	1	1	1
547	CH6MM65	6	92361613	X		BB	AA	AA	AA	AA	AA	AA	AA	AA	AA	AA	AA	1	1	1	1	1	1	1	1	1	1
1833	CH6MM66	6	93892091			BB	BB	BB	BB	BB	BB	BB	BB	BB	BB	BB	BB	1	1	1	1	1	1	1	1	1	1
1784	CH6MM67	6	94413050	X		AA	BB	BB	BB	BB	BB	BB	BB	BB	BB	BB	BB	1	1	1	1	1	1	1	1	1	1
548	CH6MM68	6	95758062			AA	AA	AA	AA	AA	AA	AA	AA	AA	AA	AA	AA	1	1	1	1	1	1	1	1	1	1
1893	CH6MM69	6	97121415			BB	BB	BB	BB	BB	BB	BB	BB	BB	BB	BB	BB	1	1	1	1	1	1	1	1	1	1
549	CH6MM70	6	98304818			AA	AA	AA	AA	AA	AA	AA	AA	AA	AA	AA	AA	1	1	1	1	1	1	1	1	1	1
1534	CH6MM71	6	98790763			AA	AA	AA	AA	AA	AA	AA	AA	AA	AA	AA	AA	1	1	1	1	1	1	1	1	1	1
1464	CH6MM72	6	101122513	X		BB	AA	AA	AA	AA	AA	AA	AA	AA	AA	AA	AA	1	1	1	1	1	1	1	1	1	1
550	CH6MM73	6	104128964	X		BB	AA	AA	AA	AA	AA	AA	AA	AA	AA	AA	AA	1	1	1	1	1	1	1	1	1	1
1751	CH6MM74	6	105270851			BB	BB	BB	BB	BB	BB	BB	BB	BB	BB	BB	BB	1	1	1	1	1	1	1	1	1	1
1655	CH6MM75	6	105584047			AA	AA	AA	AA	AA	AA	AA	AA	AA	AA	AA	AA	1	1	1	1	1	1	1	1	1	1
551	CH6MM76	6	106695156			BB	BB	BB	BB	BB	BB	BB	BB	BB	BB	BB	BB	1	1	1	1	1	1	1	1	1	1
1177	CH6MM77	6	110397055			AA	AA	AA	AA	AA	AA	AA	AA	AA	AA	AA	AA	1	1	1	1	1	1	1	1	1	1
297	CH6MM78	6	110740281			AA	AA	AA	AA	AA	AA	AA	AA	AA	AA	AA	AA	1	1	1	1	1	1	1	1	1	1
552	CH6MM79	6	111749805			BB	BB	BB	BB	BB	BB	BB	BB	BB	BB	BB	BB	1	1	1	1	1	1	1	1	1	1
553	CH6MM80	6	113036388			AA	AA	AA	AA	AA	AA	AA	AA	AA	AA	AA	AA	1	1	1	1	1	1	1	1	1	1
1954	CH6MM81	6	114932370	X		AA	BB	BB	BB	BB	BB	BB	BB	BB	BB	BB	BB	1	1	1	1	1	1	1	1	1	1
1966	CH6MM82	6	116477552	X		BB	AA	AA	AA	AA	AA	AA	AA	AA	AA	AA	AA	1	1	1	1	1	1	1	1	1	1
246	CH6MM83	6	117147180	X		BB	AA	AA	AA	AA	AA	AA	AA	AA	AA	AA	AA	1	1	1	1	1	1	1	1	1	1
554	CH6MM84	6	118461935	X		BB	AA	AA	AA	AA	AA	AA	AA	AA	AA	AA	AA	1	1	1	1	1	1	1	1	1	1
1312	CH6MM85	6	120403722	X		BB	AA	AA	AA	AA	AA	AA	AA	AA	AA	AA	AA	1	1	1	1	1	1	1	1	1	1
1062	CH6MM86	6	120978168	X		AA	BB	BB	BB	BB	BB	BB	BB	BB	BB	BB	BB	1	1	1	1	1	1	1	1	1	1
273	CH6MM87	6	121702158	X		BB	AA	AA	AA	AA	AA	AA	AA	AA	AA	AA	AA	1	1	1	1	1	1	1	1	1	1
175	CH6MM88	6	124630688			BB	BB	BB	BB	BB	BB	BB	BB	BB	BB	BB	BB	1	1	1	1	1	1	1	1	1	1
555	CH6MM89	6	125666374			AA	AA	AA	AA	AA	AA	AA	AA	AA	AA	AA	AA	1	1	1	1	1	1	1	1	1	1
1745	CH6MM90	6	126340874	X		BB	AA	AA	AA	AA	AA	AA	AA	AA	AA	AA	AA	1	1	1	1	1	1	1	1	1	1
1032	CH6MM91	6	127873902	X		BB	AA	AA	AA	AA	AA	AA	AA	AA	AA	AA	AA	1	1	1	1	1	1	1	1	1	1
1241	CH6MM92	6	128654310	X		BB	AA	AA	AA	AA	AA	AA	AA	AA	AA	AA	AA	1	1	1	1	1	1	1	1	1	1
91	CH6MM93	6	130920075	X		BB	AA	AA	AA	AA	AA	AA	AA	AA	AA	AA	AA	1	1	1	1	1	1	1	1	1	1
1489	CH6MM94	6	131616421			BB	BB	BB	BB	BB	BB	BB	BB	BB	BB	BB	BB	1	1	1	1	1	1	1	1	1	1
1367	CH6MM95	6	132322704			BB	BB	BB	BB	BB	BB	BB	BB	BB	BB	BB	BB	1	1	1	1	1	1	1	1	1	1
1886	CH6MM96	6	134019679			AA	AA	AA	AA	AA	AA	AA	AA	AA	AA	AA	AA	1	1	1	1	1	1	1	1	1	1
556	CH6MM97	6	134303922			AA	AA	AA	AA	AA	AA	AA	AA	AA	AA	AA	AA	1	1	1	1	1	1	1	1	1	1
1033	CH6MM98	6	135439528	X		AA	BB	BB	BB	BB	BB	BB	BB	BB	BB	BB	BB	1	1	1	1	1	1	1	1	1	1
557	CH6MM99	6	136451163			BB	BB	BB	BB	BB	BB	BB	BB	BB	BB	BB	BB	1	1	1	1	1	1	1	1	1	1
994	CH6MM100	6	137536205	X		BB	AA	AA	AA	AA	AA	AA	AA	AA	AA	AA	AA	1	1	1	1	1	1	1	1	1	1
993	CH6MM101	6	137536366	X		BB	AA	AA	AA	AA	AA	AA	AA	AA	AA	AA	AA	1	1	1	1	1	1	1	1	1	1
977	CH6MM102	6	137549593	X		BB	AA	AA	AA	AA	AA	AA	AA	AA	AA	AA	AA	1	1	1	1	1	1	1	1	1	1
978	CH6MM103	6	137550371	X		BB	AA	AA	AA	AA	AA	AA	AA	AA	AA	AA	AA	1	1	1	1	1	1	1	1	1	1
987	CH6MM104	6	137580655			AA	AA	AA	AA	AA	AA	AA	AA	AA	AA	AA	AA	1	1	1	1	1	1	1	1	1	1
975	CH6MM105	6	137588543	X		BB	AA	AA	AA	AA	AA	AA	AA	AA	AA	AA	AA	1	1	1	1	1	1	1	1	1	1
976	CH6MM106	6	137590505	X		BB	AA	AA	AA	AA	AA	AA	AA	AA	AA	AA	AA	1	1	1	1	1	1	1	1	1	1
992	CH6MM107	6	137594459	X		BB	AA	AA	AA	AA	AA	AA	AA	AA	AA	AA	AA	1	1	1	1	1	1	1	1	1	1
974	CH6MM108	6	137600087	X		BB	AA	AA	AA	AA	AA	AA	AA	AA	AA	AA	AA	1	1	1	1	1	1	1	1	1	1
973	CH6MM109	6	137600249	X		BB	AA	AA	AA	AA	AA	AA	AA	AA	AA	AA	AA	1	1	1	1	1	1	1	1	1	1
991	CH6MM110	6	137618316	X		BB	AA	AA	AA	AA	AA	AA	AA	AA	AA	AA	AA	1	1	1	1	1	1	1	1	1	1
985	CH6MM111	6	137629384	X		AA	BB	BB	BB	BB	BB	BB	BB	BB	BB	BB	BB	1	1	1	1	1	1	1	1	1	1
983	CH6MM112	6	137632839	X		AA	BB	BB	BB	BB	BB	BB	BB	BB	BB	BB	BB	1	1	1	1	1	1	1	1	1	1
986	CH6MM113	6	137632902	X		AA	BB	BB	BB	BB	BB	BB	BB	BB	BB	BB	BB	1	1	1	1	1	1	1	1	1	1
990	CH6MM114	6	137633746	X		AA	BB	BB	BB	BB	BB	BB	BB	BB	BB	BB	BB	1	1	1	1	1	1	1	1	1	1
984	CH6MM115	6	137635555	X		AA	BB	BB	BB	BB	BB	BB	BB	BB	BB	BB	BB	1	1	1	1	1	1	1	1	1	1
980	CH6MM116	6	137641047	X		AA	BB	BB	BB	BB	BB	BB	BB	BB	BB	BB	BB	1	1	1	1	1	1	1	1	1	1
981	CH6MM117	6	137641188	X		AA	BB	BB	BB	BB	BB	BB	BB	BB	BB	BB	BB	1	1	1	1	1	1	1	1	1	1
989	CH6MM118	6	137641717	X		BB	AA	AA	AA	AA	AA	AA	AA	AA	AA	AA	AA	1	1	1	1	1	1	1	1	1	1
988	CH6MM119	6	137641887			BB	BB	BB	BB	BB	BB	BB	BB	BB	BB	BB	BB	1	1	1	1	1	1	1	1	1	1
982	CH6MM120	6	137649664	X		BB	AA	AA	AA	AA	AA	AA	AA	AA	AA	AA	AA	1	1	1	1	1	1	1	1	1	1
558	CH6MM121	6	138359897	X		AA	BB	BB	BB	BB	BB	BB	BB	BB	BB	BB	BB	1	1	1	1	1	1	1	1	1	1
1195	CH6MM122	6	139965472			BB	BB	BB	BB	BB	BB	BB	BB	BB	BB	BB	BB	1	1	1	1	1	1	1	1	1	1
1883	CH6MM123	6	142567031			AA	AA	AA	AA	AA	AA	AA	AA	AA	AA	AA	AA	1	1	1	1	1	1	1	1	1	1
559	CH6MM124	6	144187491	X		AA	BB	BB	BB	BB	BB	BB	BB	BB	BB	BB	BB	1	1	1	1	1	1	1	1	1	1
1108	CH6MM125	6	144465978	X		BB	AA	AA	AA	AA	AA	AA	AA	AA	AA	AA	AA	1	1	1	1	1	1	1	1	1	1
1946	CH6MM126	6	145879903	X		BB	AA	AA	AA	AA	AA	AA	AA	AA	AA	AA	AA	1	1	1	1	1	1	1	1	1	1
560	CH6MM127GM6	6	145916231	X		BB	AA	AA	AA	AA	AA	AA	AA	AA	AA	AA	AA	1	1	1	1	1	1	1	1	1	1
1814	CH6MM128	6	147380171	X		BB	AA	AA	AA	AA	AA	AA	AA	AA	AA	AA	AA	1	1	1	1	1	1	1	1	1	1
1416	CH6MM129	6	148456534	X		BB	AA	AA	AA	AA	AA	AA	AA	AA	AA	AA	AA	1	1	1	1	1	1	1	1	1	1
176	CH6MM130	6	149418695	X		BB	AA	AA	AA	AA	AA	AA	AA	AA	AA	AA	AA	1	1	1	1	1	1	1	1	1	1
2	CH7MM1GM1	7	1377	X		BB	AA	AA	AA	AA	AA	AA	AA	AA	AA	AA	AA	1	1	1	1	1	1	1	1	1	1
1016	CH7MM2	7	3515934			BB	BB	BB	BB	BB	BB	BB	BB	BB	BB	BB	BB	1	1	1	1	1	1	1	1	1	1
258	CH7MM3	7	4906617	X		AA	BB	BB	BB	BB	BB	BB	BB	BB	BB	BB	BB	1	1	1	1	1	1	1	1	1	1
98	CH7MM4	7	5627457			BB	BB	BB	BB	BB	BB	BB	BB	BB	BB	BB	BB	1	1	1	1	1	1	1	1	1	1
1207	CH7MM5	7	7713719	X		AA	BB	BB	BB	BB	BB	BB	BB	BB	BB	BB	BB	1	1	1	1	1	1	1	1	1	1
1503	CH7MM6	7	7950972	X		AA	BB	BB	BB	BB	BB	BB	BB	BB	BB	BB	BB	1	1	1	1	1	1	1	1	1	1
561	CH7MM7	7	8241486	X		BB	AA	AA	AA	AA	AA	AA	AA	AA	AA	AA	AA	1	1	1	1	1	1	1	1	1	1
1910	CH7MM8	7	9296425	X		BB	AA	AA	AA	AA	AA	AA	AA	AA	AA	AA	AA	1	1	1	1	1	1	1	1	1	1
1280	CH7MM9	7	10546409			BB	BB	BB	BB	BB	BB	BB	BB	BB	BB	BB	BB	1	1	1	1	1	1	1	1	1	1
177	CH7MM10	7	10926083	X		BB	AA	AA	AA	AA	AA	AA	AA	AA	AA	AA	AA	1	1	1	1	1	1	1	1	1	1
1065	CH7MM11GM2	7	12204262	X		BB	AA	AA	AA	AA	AA	AA	AA	AA	AA	AA	AA	1	1	1	1	1	1	1	1	1	1
1444	CH7MM12	7	12206182	X		BB	AA	AA	AA	AA	AA	AA	AA	AA	AA	AA	AA	1	1	1	1	1	1	1	1	1	1
1938	CH7MM13	7	12916620	X		BB	AA	AA	AA	AA	AA	AA	AA	AA	AA	AA	AA	1	1	1	1	1	1	1	1	1	1
562	CH7MM14	7	13677268	X		BB	AA	AA	AA	AA	AA	AA	AA	AA	AA	AA	AA	1	1	1	1	1	1	1	1	1	1
950	CH7MM15GM3	7	15155585	X		BB	AA	AA	AA	AA	AA	AA	AA	AA	AA	AA	AA	1	1	1	1	1	1	1	1	1	1
96	CH7MM16	7	17114061	X		BB	AA	AA	AA	AA	AA	AA	AA	AA	AA	AA	AA	1	1	1	1	1	1	1	1	1	1
1605	CH7MM17	7	17800749			BB	BB	BB	BB	BB	BB	BB	BB	BB	BB	BB	BB	1	1	1	1	1	1	1	1	1	1
277	CH7MM18	7	17994561	X		AA	BB	BB	BB	BB	BB	BB	BB	BB	BB	BB	BB	1	1	1	1	1	1	1	1	1	1
1606	CH7MM19	7	18758740	X		AA	BB	BB	BB	BB	BB	BB	BB	BB	BB	BB	BB	1	1	1	1	1	1	1	1	1	1
1060	CH7MM20	7	19496283	X		BB	AA	AA	AA	AA	AA	AA	AA	AA	AA	AA	AA	1	1	1	1	1	1	1	1	1	1
1471	CH7MM21	7	22647606			BB	BB	BB	BB	BB	BB	BB	BB	BB	BB	BB	BB	1	1	1	1	1	1	1	1	1	1
1786	CH7MM22	7	23113384			AA	AA	AA	AA	AA	AA	AA	AA	AA	AA	AA	AA	1	1	1	1	1	1	1	1	1	1
949	CH7MM23	7	23342989			BB	BB	BB	BB	BB	BB	BB	BB	BB	BB	BB	BB	1	1	1	1	1	1	1	1	1	1
2035	CH7MM24	7	24291067			BB	BB	BB	BB	BB	BB	BB	BB	BB	BB	BB	BB	1	1	1	1	1	1	1	1	1	1
563	CH7MM25	7	24555108			NC	BB	BB	BB	BB	BB	BB	BB	BB	BB	BB	BB	1	1	1	1	1	1	1	1	1	1
1478	CH7MM26	7	25217824	X		BB	AA	AA	AA	AA	AA	AA	AA	AA	AA	AA	AA	1	1	1	1	1	1	1	1	1	1
1110	CH7MM27	7	25331885	X		AA	BB	BB	BB	BB	BB	BB	BB	BB	BB	BB	BB	1	1	1	1	1	1	1	1	1	1
953	CH7MM28BLK2	7	26946160	X	X	BB	AA	AA	AA	AA	AA	AA	AA	AA	AA	AA	AA	1	1	1	1	1	1	1	1	1	1
1180	CH7MM29	7	27871533	X		AA	BB	BB	BB	BB	BB	BB	BB	BB	BB	BB	BB	1	1	1	1	1	1	1	1	1	1
178	CH7MM30	7	28379711			AA	AA	AA	AA	AA	AA	AA	AA	AA	AA	AA	AA	1	1	1	1	1	1	1	1	1	1
1628	CH7MM31	7	28755779			AA	AA	AA	AA	AA	AA	AA	AA	AA	AA	AA	AA	1	1	1	1	1	1	1	1	1	1
970	CH7MM32	7	30187962			BB	BB	BB	BB	BB	BB	BB	BB	BB	BB	BB	BB	1	1	1	1	1	1	1	1	1	1
971	CH7MM33	7	30190730			AA	AA	AA	AA	AA	AA	AA	AA	AA	AA	AA	AA	1	1	1	1	1	1	1	1	1	1
954	CH7MM34	7	30192437			BB	BB	BB	BB	BB	BB	BB	BB	BB	BB	BB	BB	1	1	1	1	1	1	1	1	1	1
955	CH7MM35	7	30192822			BB	BB	BB	BB	BB	BB	BB	BB	BB	BB	BB	BB	1	1	1	1	1	1	1	1	1	1
2020	CH7MM36	7	30423354			BB	BB	BB	BB	BB	BB	BB	BB	BB	BB	BB	BB	1	1	1	1	1	1	1	1	1	1
2019	CH7MM37	7	30424935			BB	BB	BB	BB	BB	BB	BB	BB	BB	BB	BB	BB	1	1	1	1	1	1	1	1	1	1
1136	CH7MM38GM4	7	30432017			BB	BB	BB	BB	BB	BB	BB	BB	BB	BB	BB	BB	1	1	1	1	1	1	1	1	1	1
1469	CH7MM39	7	31933809	X		BB	AA	AA	AA	AA	AA	AA	AA	AA	AA	AA	AA	1	1	1	1	1	1	1	1	1	1
1772	CH7MM40	7	32285087	X		BB	AA	AA	AA	AA	AA	AA	AA	AA	AA	AA	AA	1	1	1	1	1	1	1	1	1	1
1034	CH7MM41	7	33634131	X		AA	BB	BB	BB	BB	BB	BB	BB	BB	BB	BB	BB	1	1	1	1	1	1	1	1	1	1
2018	CH7MM42	7	33835314	X		BB	AA	AA	AA	AA	AA	AA	AA	AA	AA	AA	AA	1	1	1	1	1	1	1	1	1	1
97	CH7MM43	7	36725559	X		BB	AA	AA	AA	AA	AA	AA	AA	AA	AA	AA	AA	1	1	1	1	1	1	1	1	1	1
1103	CH7MM44	7	37176366	X		BB	AA	AA	NC	AA	AA	AA	AA	AA	AA	AA	AA	1	NA	1	1	1	1	1	1	1	1
1345	CH7MM45	7	38476481			BB	BB	BB	BB	BB	BB	BB	BB	BB	BB	BB	BB	1	1	1	1	1	1	1	1	1	1
1347	CH7MM46	7	38982522	X		BB	AA	AA	AA	AA	AA	AA	AA	AA	AA	AA	AA	1	1	1	1	1	1	1	1	1	1
564	CH7MM47	7	39863901	X		AA	BB	BB	BB	BB	BB	BB	BB	BB	BB	BB	BB	1	1	1	1	1	1	1	1	1	1
1461	CH7MM48	7	41170581	X		BB	AA	AA	AA	AA	AA	AA	AA	AA	AA	AA	AA	1	1	1	1	1	1	1	1	1	1
1140	CH7MM49GM5	7	43718739	X		AA	BB	BB	BB	BB	BB	BB	BB	BB	BB	BB	BB	1	1	1	1	1	1	1	1	1	1
995	CH7MM50	7	43997477			BB	BB	BB	BB	BB	BB	BB	BB	BB	BB	BB	BB	1	1	1	1	1	1	1	1	1	1
1314	CH7MM51	7	44701332	X		BB	AA	AA	AA	AA	AA	AA	AA	AA	AA	AA	AA	1	1	1	1	1	1	1	1	1	1
1067	CH7MM52GM6	7	45173762			AA	AA	AA	AA	AA	AA	AA	AA	AA	AA	AA	AA	1	1	1	1	1	1	1	1	1	1
2000	CH7MM53	7	46099541			AA	AA	AA	AA	AA	AA	AA	AA	AA	AA	AA	AA	1	1	1	1	1	1	1	1	1	1
565	CH7MM54	7	46313106	X		BB	AA	AA	AA	AA	AA	AA	AA	AA	AA	AA	AA	1	1	1	1	1	1	1	1	1	1
253	CH7MM55	7	47949709	X		BB	AA	AA	AA	AA	AA	AA	AA	AA	AA	AA	AA	1	1	1	1	1	1	1	1	1	1
1651	CH7MM56	7	49980287			BB	BB	BB	BB	BB	BB	BB	BB	BB	BB	BB	BB	1	1	1	1	1	1	1	1	1	1
1234	CH7MM57	7	51392430	X		BB	AA	AA	AA	AA	AA	AA	AA	AA	AA	AA	AA	1	1	1	1	1	1	1	1	1	1
1443	CH7MM58	7	51544526	X		AA	BB	BB	BB	BB	BB	BB	BB	BB	BB	BB	BB	1	1	1	1	1	1	1	1	1	1
1706	CH7MM59	7	53312532	X		AA	BB	BB	BB	BB	BB	BB	BB	BB	BB	BB	BB	1	1	1	1	1	1	1	1	1	1
1371	CH7MM60	7	55557090	X		AA	BB	BB	BB	BB	BB	BB	BB	BB	BB	BB	BB	1	1	1	1	1	1	1	1	1	1
566	CH7MM61	7	56830620	X		BB	AA	AA	AA	AA	AA	AA	AA	AA	AA	AA	AA	1	1	1	1	1	1	1	1	1	1
2017	CH7MM62	7	57727397			AA	AA	AA	AA	AA	AA	AA	AA	AA	AA	AA	AA	1	1	1	1	1	1	1	1	1	1
567	CH7MM63	7	57878499	X		BB	AA	AA	AA	AA	AA	AA	AA	AA	AA	AA	AA	1	1	1	1	1	1	1	1	1	1
568	CH7MM64	7	58334612	X		AA	BB	BB	BB	BB	BB	BB	BB	BB	BB	BB	BB	1	1	1	1	1	1	1	1	1	1
1211	CH7MM65	7	59722158	X		AA	BB	BB	BB	BB	BB	BB	BB	BB	BB	BB	BB	1	1	1	1	1	1	1	1	1	1
569	CH7MM66	7	61105319	X		AA	BB	BB	BB	BB	BB	BB	BB	BB	BB	BB	BB	1	1	1	1	1	1	1	1	1	1
1223	CH7MM67	7	61680107	X		AA	BB	BB	BB	BB	BB	BB	BB	BB	BB	BB	BB	1	1	1	1	1	1	1	1	1	1
570	CH7MM68	7	63356038	X		AA	BB	BB	BB	BB	BB	BB	BB	BB	BB	BB	BB	1	1	1	1	1	1	1	1	1	1
571	CH7MM69	7	65348455			BB	BB	BB	BB	BB	BB	BB	BB	BB	BB	BB	BB	1	1	1	1	1	1	1	1	1	1
572	CH7MM70	7	66776784			AA	AA	AA	AA	AA	AA	AA	AA	AA	AA	AA	AA	1	1	1	1	1	1	1	1	1	1
573	CH7MM71	7	68228570	X		BB	AA	AA	AA	AA	AA	AA	AA	AA	AA	AA	AA	1	1	1	1	1	1	1	1	1	1
1758	CH7MM72	7	69422276			AA	AA	AA	AA	AA	AA	AA	AA	AA	AA	AA	AA	1	1	1	1	1	1	1	1	1	1
574	CH7MM73	7	71406934	X		BB	AA	AA	AA	AA	AA	AA	AA	AA	AA	AA	AA	1	1	1	1	1	1	1	1	1	1
1015	CH7MM74	7	72820733			AA	AA	AA	AA	AA	AA	AA	AA	AA	AA	AA	AA	1	1	1	1	1	1	1	1	1	1
575	CH7MM75	7	74292260			AA	AA	AA	AA	AA	AA	AA	AA	AA	AA	AA	AA	1	1	1	1	1	1	1	1	1	1
576	CH7MM76	7	75869041	X		BB	AA	AA	AA	AA	AA	AA	AA	AA	AA	AA	AA	1	1	1	1	1	1	1	1	1	1
577	CH7MM77	7	77234500	X		AA	BB	BB	BB	BB	BB	BB	BB	BB	BB	BB	BB	1	1	1	1	1	1	1	1	1	1
99	CH7MM78	7	77850273			AA	AA	AA	AA	AA	AA	AA	AA	AA	AA	AA	AA	1	1	1	1	1	1	1	1	1	1
1657	CH7MM79	7	79257238			BB	BB	BB	BB	BB	BB	BB	BB	BB	BB	BB	BB	1	1	1	1	1	1	1	1	1	1
1607	CH7MM80	7	80158909	X		AA	BB	BB	BB	BB	BB	BB	BB	BB	BB	BB	BB	1	1	1	1	1	1	1	1	1	1
1830	CH7MM81	7	80917494			AA	AA	AA	AA	AA	AA	AA	AA	AA	AA	AA	AA	1	1	1	1	1	1	1	1	1	1
579	CH7MM82	7	82727616			BB	BB	BB	BB	BB	BB	BB	BB	BB	BB	BB	BB	1	1	1	1	1	1	1	1	1	1
1335	CH7MM83	7	83322675			BB	BB	BB	BB	BB	BB	BB	BB	BB	BB	BB	BB	1	1	1	1	1	1	1	1	1	1
1387	CH7MM84	7	85992410	X		AA	BB	BB	BB	BB	BB	BB	BB	BB	BB	BB	BB	1	1	1	1	1	1	1	1	1	1
580	CH7MM85	7	87305015	X		AA	BB	BB	BB	BB	BB	BB	BB	BB	BB	BB	BB	1	1	1	1	1	1	1	1	1	1
1433	CH7MM86	7	89115174	X		BB	AA	AA	AA	AA	AA	AA	AA	AA	AA	AA	AA	1	1	1	1	1	1	1	1	1	1
1107	CH7MM87GM7	7	89489356	X		AA	BB	BB	BB	BB	BB	BB	BB	BB	BB	BB	BB	1	1	1	1	1	1	1	1	1	1
1903	CH7MM88	7	89751283	X		AA	BB	BB	BB	BB	BB	BB	BB	BB	BB	BB	BB	1	1	1	1	1	1	1	1	1	1
578	CH7MM89GM8	7	91697692	X		BB	AA	AA	AA	AA	AA	AA	AA	AA	AA	AA	AA	1	1	1	1	1	1	1	1	1	1
1199	CH7MM90	7	94344049	X		BB	AA	AA	AA	AA	AA	AA	AA	AA	AA	AA	AA	1	1	1	1	1	1	1	1	1	1
581	CH7MM91	7	94635643	X		BB	AA	AA	AA	AA	AA	AA	AA	AA	AA	AA	AA	1	1	1	1	1	1	1	1	1	1
285	CH7MM92GM9-BM	7	94641553			AA	AA	AA	AA	AA	AA	AA	AA	AA	AA	AA	AA	1	1	1	1	1	1	1	1	1	1
1943	CH7MM93	7	94870318	X		AA	BB	BB	BB	BB	BB	BB	BB	BB	BB	BB	BB	1	1	1	1	1	1	1	1	1	1
582	CH7MM94	7	96728523			AA	AA	AA	AA	AA	AA	AA	AA	AA	AA	AA	AA	1	1	1	1	1	1	1	1	1	1
1631	CH7MM95	7	96778482			AA	AA	AA	AA	AA	AA	AA	AA	AA	AA	AA	AA	1	1	1	1	1	1	1	1	1	1
962	CH7MM96	7	98626884			BB	BB	BB	BB	BB	BB	BB	BB	BB	BB	BB	BB	1	1	1	1	1	1	1	1	1	1
583	CH7MM97	7	99220204	X		AA	BB	BB	BB	BB	BB	BB	BB	BB	BB	BB	BB	1	1	1	1	1	1	1	1	1	1
1396	CH7MM98	7	99278326	X		AA	BB	BB	BB	BB	BB	BB	BB	BB	BB	BB	BB	1	1	1	1	1	1	1	1	1	1
1506	CH7MM99	7	101325771	X		AA	BB	BB	BB	BB	BB	BB	BB	BB	BB	BB	BB	1	1	1	1	1	1	1	1	1	1
1736	CH7MM100	7	101647757			BB	BB	BB	BB	BB	BB	BB	BB	BB	BB	BB	BB	1	1	1	1	1	1	1	1	1	1
584	CH7MM101	7	104533846	X		AA	BB	BB	BB	BB	BB	BB	BB	BB	BB	BB	BB	1	1	1	1	1	1	1	1	1	1
1035	CH7MM102	7	106579694			AA	AA	AA	AA	AA	AA	AA	AA	AA	AA	AA	AA	1	1	1	1	1	1	1	1	1	1
266	CH7MM103	7	107252093			BB	BB	BB	BB	BB	BB	BB	BB	BB	BB	BB	BB	1	1	1	1	1	1	1	1	1	1
1406	CH7MM104	7	107424656			BB	BB	BB	BB	BB	BB	BB	BB	BB	BB	BB	BB	1	1	1	1	1	1	1	1	1	1
959	CH7MM105	7	109028859			AA	AA	AA	AA	AA	AA	AA	AA	AA	AA	AA	AA	1	1	1	1	1	1	1	1	1	1
585	CH7MM106	7	109865120	X		BB	AA	AA	AA	AA	AA	AA	AA	AA	AA	AA	AA	1	1	1	1	1	1	1	1	1	1
1825	CH7MM107	7	111285662			BB	BB	BB	BB	BB	BB	BB	BB	BB	BB	BB	BB	1	1	1	1	1	1	1	1	1	1
586	CH7MM108	7	112152410	X		AA	BB	BB	BB	BB	BB	BB	BB	BB	BB	BB	BB	1	1	1	1	1	1	1	1	1	1
1671	CH7MM109	7	113779795			BB	BB	BB	BB	BB	BB	BB	BB	BB	BB	BB	BB	1	1	1	1	1	1	1	1	1	1
1243	CH7MM110	7	113814867	X		AA	BB	BB	BB	BB	BB	BB	BB	BB	BB	BB	BB	1	1	1	1	1	1	1	1	1	1
587	CH7MM111	7	114579244			BB	BB	BB	BB	BB	BB	BB	BB	BB	BB	BB	BB	1	1	1	1	1	1	1	1	1	1
588	CH7MM112	7	115461663	X		BB	AA	AA	AA	AA	AA	AA	AA	AA	AA	AA	AA	1	1	1	1	1	1	1	1	1	1
1069	CH7MM113GM10	7	115892950			BB	BB	BB	BB	BB	BB	BB	BB	BB	BB	BB	BB	1	1	1	1	1	1	1	1	1	1
589	CH7MM114BLK8	7	116540646	X	X	BB	AA	AA	AA	AA	AA	AA	AA	AA	AA	AA	AA	1	1	1	1	1	1	1	1	1	1
1827	CH7MM115GM11	7	118143195	X		BB	AA	AA	AA	AA	AA	AA	AA	AA	AA	AA	AA	1	1	1	1	1	1	1	1	1	1
590	CH7MM116	7	119192048	X		AA	BB	BB	BB	BB	BB	BB	BB	BB	BB	BB	BB	1	1	1	1	1	1	1	1	1	1
1450	CH7MM117	7	120621563	X		BB	AA	AA	AA	AA	AA	AA	AA	AA	AA	AA	AA	1	1	1	1	1	1	1	1	1	1
1644	CH7MM118	7	120693856			BB	BB	BB	BB	BB	BB	BB	BB	BB	BB	BB	BB	1	1	1	1	1	1	1	1	1	1
95	CH7MM119	7	122752866			BB	BB	BB	BB	BB	BB	BB	BB	BB	BB	BB	BB	1	1	1	1	1	1	1	1	1	1
591	CH7MM120	7	124913079			AA	AA	AA	AA	AA	AA	AA	AA	AA	AA	AA	AA	1	1	1	1	1	1	1	1	1	1
1145	CH7MM121GM12	7	126965988	X		AA	BB	BB	BB	BB	BB	BB	BB	BB	BB	BB	BB	1	1	1	1	1	1	1	1	1	1
1667	CH7MM122	7	128389117			AA	AA	AA	AA	AA	AA	AA	AA	AA	AA	AA	AA	1	1	1	1	1	1	1	1	1	1
2016	CH7MM123	7	130979090			BB	BB	BB	BB	BB	BB	BB	BB	BB	BB	BB	BB	1	1	1	1	1	1	1	1	1	1
1761	CH7MM124	7	132894685	X		AA	BB	BB	BB	BB	BB	BB	BB	BB	BB	BB	BB	1	1	1	1	1	1	1	1	1	1
948	CH7MM125	7	142377517			AA	AA	AA	AA	AA	AA	AA	AA	AA	AA	AA	AA	1	1	1	1	1	1	1	1	1	1
1992	CH7MM126	7	144933893	X		BB	AA	AA	AA	AA	AA	AA	AA	AA	AA	AA	AA	1	1	1	1	1	1	1	1	1	1
1993	CH7MM127	7	144934224	X		AA	BB	BB	BB	BB	BB	BB	BB	BB	BB	BB	BB	1	1	1	1	1	1	1	1	1	1
1422	CH8MM1	8	4193008	X		BB	AA	AA	AA	AA	AA	AA	AA	AA	AA	AA	AA	1	1	1	1	1	1	1	1	1	1
1909	CH8MM2	8	6795642	X		AA	BB	BB	BB	BB	BB	BB	BB	BB	BB	BB	BB	1	1	1	1	1	1	1	1	1	1
1822	CH8MM3	8	7842210	X		BB	AA	AA	AA	AA	AA	AA	AA	AA	AA	AA	AA	1	1	1	1	1	1	1	1	1	1
1700	CH8MM4	8	8294541	X		BB	AA	AA	AA	AA	AA	AA	AA	AA	AA	AA	AA	1	1	1	1	1	1	1	1	1	1
1690	CH8MM5	8	8846707			BB	BB	BB	BB	BB	BB	BB	BB	BB	BB	BB	BB	1	1	1	1	1	1	1	1	1	1
592	CH8MM6	8	11675148	X		BB	AA	AA	AA	AA	AA	AA	AA	AA	AA	AA	AA	1	1	1	1	1	1	1	1	1	1
1979	CH8MM7	8	14327885			BB	BB	BB	BB	BB	BB	BB	BB	BB	BB	BB	BB	1	1	1	1	1	1	1	1	1	1
593	CH8MM8	8	15319466			BB	BB	BB	BB	BB	BB	BB	BB	BB	BB	BB	BB	1	1	1	1	1	1	1	1	1	1
594	CH8MM9	8	16273703			BB	BB	BB	BB	BB	BB	BB	BB	BB	BB	BB	BB	1	1	1	1	1	1	1	1	1	1
1099	CH8MM10	8	16576750	X		AA	BB	BB	BB	BB	BB	BB	BB	BB	BB	BB	BB	1	1	1	1	1	1	1	1	1	1
179	CH8MM11	8	18169937	X		AA	BB	BB	BB	BB	BB	BB	BB	BB	BB	BB	BB	1	1	1	1	1	1	1	1	1	1
1541	CH8MM12	8	21285113	X		AA	BB	BB	BB	BB	BB	BB	BB	BB	BB	BB	BB	1	1	1	1	1	1	1	1	1	1
180	CH8MM13	8	21995114	X		BB	AA	AA	AA	AA	AA	AA	AA	AA	AA	AA	AA	1	1	1	1	1	1	1	1	1	1
1127	CH8MM14	8	22251497	X		AA	BB	BB	BB	BB	BB	BB	BB	BB	BB	BB	BB	1	1	1	1	1	1	1	1	1	1
595	CH8MM15	8	24309617	X		BB	AA	AA	AA	AA	AA	AA	AA	AA	AA	AA	AA	1	1	1	1	1	1	1	1	1	1
1368	CH8MM16	8	25083165	X		BB	AA	AA	AA	AA	AA	AA	AA	AA	AA	AA	AA	1	1	1	1	1	1	1	1	1	1
100	CH8MM17	8	25963079			BB	BB	BB	BB	BB	BB	BB	BB	BB	BB	BB	BB	1	1	1	1	1	1	1	1	1	1
14	CH8MM18BLK4	8	26496123	X	X	BB	AA	AA	AA	AA	AA	AA	AA	AA	AA	AA	AA	1	1	1	1	1	1	1	1	1	1
181	CH8MM19	8	27236274	X		BB	AA	AA	AA	AA	AA	AA	AA	AA	AA	AA	AA	1	1	1	1	1	1	1	1	1	1
596	CH8MM20	8	28075869	X		AA	BB	BB	BB	BB	BB	BB	BB	BB	BB	BB	BB	1	1	1	1	1	1	1	1	1	1
597	CH8MM21GM1	8	29641108	X		BB	AA	AA	AA	AA	AA	AA	AA	AA	AA	AA	AA	1	1	1	1	1	1	1	1	1	1
1608	CH8MM22	8	30204827	X		BB	AA	AA	AA	AA	AA	AA	AA	AA	AA	AA	AA	1	1	1	1	1	1	1	1	1	1
1385	CH8MM23	8	30816540	X		AA	BB	BB	BB	BB	BB	BB	BB	BB	BB	BB	BB	1	1	1	1	1	1	1	1	1	1
1300	CH8MM24	8	33507144			AA	AA	AA	AA	AA	AA	AA	AA	AA	AA	AA	AA	1	1	1	1	1	1	1	1	1	1
101	CH8MM25	8	33812776	X		BB	AA	AA	AA	AA	AA	AA	AA	AA	AA	AA	AA	1	1	1	1	1	1	1	1	1	1
1153	CH8MM26	8	35164032	X		BB	AA	AA	AA	AA	AA	AA	AA	AA	AA	AA	AA	1	1	1	1	1	1	1	1	1	1
1168	CH8MM27	8	37536463	X		AA	BB	BB	BB	BB	BB	BB	BB	BB	BB	BB	BB	1	1	1	1	1	1	1	1	1	1
598	CH8MM28	8	38775830			BB	BB	BB	BB	BB	BB	BB	BB	BB	BB	BB	BB	1	1	1	1	1	1	1	1	1	1
1366	CH8MM29	8	39770568	X		AA	BB	BB	BB	BB	BB	BB	BB	BB	BB	BB	BB	1	1	1	1	1	1	1	1	1	1
1159	CH8MM30	8	42081791	X		BB	AA	AA	AA	AA	AA	AA	AA	AA	AA	AA	AA	1	1	1	1	1	1	1	1	1	1
1941	CH8MM31	8	43934856	X		BB	AA	AA	AA	AA	AA	AA	AA	AA	AA	AA	AA	1	1	1	1	1	1	1	1	1	1
599	CH8MM32	8	44684826	X		BB	AA	AA	AA	AA	AA	AA	AA	AA	AA	AA	AA	1	1	1	1	1	1	1	1	1	1
1473	CH8MM33	8	48804736	X		AA	BB	BB	BB	BB	BB	BB	BB	BB	BB	BB	BB	1	1	1	1	1	1	1	1	1	1
600	CH8MM34	8	49714626	X		BB	AA	AA	AA	AA	AA	AA	AA	AA	AA	AA	AA	1	1	1	1	1	1	1	1	1	1
601	CH8MM35	8	50117838	X		BB	AA	AA	AA	AA	AA	AA	AA	AA	AA	AA	AA	1	1	1	1	1	1	1	1	1	1
102	CH8MM36	8	51076519	X		BB	AA	AA	AA	AA	AA	AA	AA	AA	AA	AA	AA	1	1	1	1	1	1	1	1	1	1
103	CH8MM37	8	51607005	X		AA	BB	BB	BB	BB	BB	BB	BB	BB	BB	BB	BB	1	1	1	1	1	1	1	1	1	1
602	CH8MM38	8	53532210	X		AA	BB	BB	BB	BB	BB	BB	BB	BB	BB	BB	BB	1	1	1	1	1	1	1	1	1	1
1076	CH8MM39GM2	8	54059055	X		BB	AA	AA	AA	AA	AA	AA	AA	AA	AA	AA	AA	1	1	1	1	1	1	1	1	1	1
603	CH8MM40	8	55177326	X		BB	AA	AA	AA	AA	AA	AA	AA	AA	AA	AA	AA	1	1	1	1	1	1	1	1	1	1
1510	CH8MM41	8	56141367	X		AA	BB	BB	BB	BB	BB	BB	BB	BB	BB	BB	BB	1	1	1	1	1	1	1	1	1	1
1261	CH8MM42	8	56548348			BB	BB	BB	BB	BB	BB	BB	BB	BB	BB	BB	BB	1	1	1	1	1	1	1	1	1	1
604	CH8MM43GM3	8	57536068	X		AA	BB	BB	BB	BB	BB	BB	BB	BB	BB	BB	BB	1	1	1	1	1	1	1	1	1	1
1390	CH8MM44	8	57724335			BB	BB	BB	BB	BB	BB	BB	BB	BB	BB	BB	BB	1	1	1	1	1	1	1	1	1	1
1192	CH8MM45	8	60120308			BB	BB	BB	BB	BB	BB	BB	BB	BB	BB	BB	BB	1	1	1	1	1	1	1	1	1	1
605	CH8MM46	8	60901130			AA	AA	AA	AA	AA	AA	AA	AA	AA	AA	AA	AA	1	1	1	1	1	1	1	1	1	1
1165	CH8MM47	8	62920755			AA	AA	AA	AA	AA	AA	AA	AA	AA	AA	AA	AA	1	1	1	1	1	1	1	1	1	1
1922	CH8MM48	8	63043201			AA	AA	AA	AA	AA	AA	AA	AA	AA	AA	AA	AA	1	1	1	1	1	1	1	1	1	1
606	CH8MM49	8	64586401			AA	AA	AA	AA	AA	AA	AA	AA	AA	AA	AA	AA	1	1	1	1	1	1	1	1	1	1
1638	CH8MM50	8	65821143			BB	BB	BB	BB	BB	BB	BB	BB	BB	BB	BB	BB	1	1	1	1	1	1	1	1	1	1
607	CH8MM51	8	66034595			AA	AA	AA	AA	AA	AA	AA	AA	AA	AA	AA	AA	1	1	1	1	1	1	1	1	1	1
1095	CH8MM52	8	67222604	X		BB	AA	AA	AA	AA	AA	AA	AA	AA	AA	AA	AA	1	1	1	1	1	1	1	1	1	1
1052	CH8MM53	8	68083563	X		BB	AA	AA	AA	AA	AA	AA	AA	AA	AA	AA	AA	1	1	1	1	1	1	1	1	1	1
1340	CH8MM54	8	68996069	X		AA	BB	BB	BB	BB	BB	BB	BB	BB	BB	BB	BB	1	1	1	1	1	1	1	1	1	1
2004	CH8MM55	8	69827200	X		BB	AA	AA	AA	AA	AA	AA	AA	AA	AA	AA	AA	1	1	1	1	1	1	1	1	1	1
1167	CH8MM56	8	70497527	X		AA	BB	BB	BB	BB	BB	BB	BB	BB	BB	BB	BB	1	1	1	1	1	1	1	1	1	1
608	CH8MM57	8	72013995	X		AA	BB	BB	BB	BB	BB	BB	BB	BB	BB	BB	BB	1	1	1	1	1	1	1	1	1	1
1609	CH8MM58	8	74193741	X		BB	AA	AA	AA	AA	AA	AA	AA	AA	AA	AA	AA	1	1	1	1	1	1	1	1	1	1
1318	CH8MM59	8	74806749	X		AA	BB	BB	BB	BB	BB	BB	BB	BB	BB	BB	BB	1	1	1	1	1	1	1	1	1	1
1664	CH8MM60	8	75293484			AA	AA	AA	AA	AA	AA	AA	AA	AA	AA	AA	AA	1	1	1	1	1	1	1	1	1	1
1329	CH8MM61	8	77144203			AA	AA	AA	AA	AA	AA	AA	AA	AA	AA	AA	AA	1	1	1	1	1	1	1	1	1	1
140	CH8MM62	8	78291790			BB	BB	BB	BB	BB	BB	BB	BB	BB	BB	BB	BB	1	1	1	1	1	1	1	1	1	1
1850	CH8MM63	8	79152010			AA	AA	AA	AA	AA	AA	AA	AA	AA	AA	AA	AA	1	1	1	1	1	1	1	1	1	1
1610	CH8MM64	8	80165835			AA	AA	AA	AA	AA	AA	AA	AA	AA	AA	AA	AA	1	1	1	1	1	1	1	1	1	1
1002	CH8MM65	8	82055179			AA	AA	AA	AA	AA	AA	AA	AA	AA	AA	AA	AA	1	1	1	1	1	1	1	1	1	1
609	CH8MM66	8	82188194			BB	BB	BB	BB	BB	BB	BB	BB	BB	BB	BB	BB	1	1	1	1	1	1	1	1	1	1
610	CH8MM67	8	84344531			BB	BB	BB	BB	BB	BB	BB	BB	BB	BB	BB	BB	1	1	1	1	1	1	1	1	1	1
1808	CH8MM68	8	84826788	X		BB	AA	AA	AA	AA	AA	AA	AA	AA	AA	AA	AA	1	1	1	1	1	1	1	1	1	1
611	CH8MM69	8	86040626	X		BB	AA	AA	AA	AA	AA	AA	AA	AA	AA	AA	AA	1	1	1	1	1	1	1	1	1	1
612	CH8MM70	8	86397354			BB	BB	BB	BB	BB	BB	BB	BB	BB	BB	BB	BB	1	1	1	1	1	1	1	1	1	1
613	CH8MM71	8	86954362	X		AA	BB	BB	BB	BB	BB	BB	BB	BB	BB	BB	BB	1	1	1	1	1	1	1	1	1	1
1951	CH8MM72	8	89169668	X		BB	AA	AA	AA	AA	AA	AA	AA	AA	AA	AA	AA	1	1	1	1	1	1	1	1	1	1
1072	CH8MM73BLK12	8	90227633	X	X	BB	AA	AA	AA	AA	AA	AA	AA	AA	AA	AA	AA	1	1	1	1	1	1	1	1	1	1
614	CH8MM74	8	91879489	X		AA	BB	BB	BB	BB	BB	BB	BB	BB	BB	BB	BB	1	1	1	1	1	1	1	1	1	1
1530	CH8MM75	8	94037444			AA	AA	AA	AA	AA	AA	AA	AA	AA	AA	AA	AA	1	1	1	1	1	1	1	1	1	1
1834	CH8MM76	8	95323284	X		BB	AA	AA	AA	AA	AA	AA	AA	AA	AA	AA	AA	1	1	1	1	1	1	1	1	1	1
1129	CH8MM77	8	95633139	X		AA	BB	BB	BB	BB	BB	BB	BB	BB	BB	BB	BB	1	1	1	1	1	1	1	1	1	1
1836	CH8MM78	8	96735663	X		BB	AA	AA	AA	AA	AA	AA	AA	AA	AA	AA	AA	1	1	1	1	1	1	1	1	1	1
615	CH8MM79	8	98654267			AA	AA	AA	AA	AA	AA	AA	AA	AA	AA	AA	AA	1	1	1	1	1	1	1	1	1	1
1377	CH8MM80	8	100766333	X		AA	BB	BB	BB	BB	BB	BB	BB	BB	BB	BB	BB	1	1	1	1	1	1	1	1	1	1
1170	CH8MM81	8	101399186			AA	AA	AA	AA	AA	AA	AA	AA	AA	AA	AA	AA	1	1	1	1	1	1	1	1	1	1
616	CH8MM82	8	101681071	X		AA	BB	BB	BB	BB	BB	BB	BB	BB	BB	BB	BB	1	1	1	1	1	1	1	1	1	1
1372	CH8MM83	8	102686478	X		BB	AA	AA	AA	AA	AA	AA	AA	AA	AA	AA	AA	1	1	1	1	1	1	1	1	1	1
182	CH8MM84	8	106117382	X		BB	AA	AA	AA	AA	AA	AA	AA	AA	AA	AA	AA	1	1	1	1	1	1	1	1	1	1
183	CH8MM85	8	108081601	X		AA	BB	BB	BB	BB	BB	BB	BB	BB	BB	BB	BB	1	1	1	1	1	1	1	1	1	1
1134	CH8MM86	8	108727362	X		BB	AA	AA	AA	AA	AA	AA	AA	AA	AA	AA	AA	1	1	1	1	1	1	1	1	1	1
1782	CH8MM87	8	109333466	X		BB	AA	AA	AA	AA	AA	AA	AA	AA	AA	AA	AA	1	1	1	1	1	1	1	1	1	1
617	CH8MM88	8	113066370	X		BB	AA	AA	AA	AA	AA	AA	AA	AA	AA	AA	AA	1	1	1	1	1	1	1	1	1	1
1611	CH8MM89	8	113744792	X		AA	BB	BB	BB	BB	BB	BB	BB	BB	BB	BB	BB	1	1	1	1	1	1	1	1	1	1
184	CH8MM90	8	116198601			AA	AA	AA	AA	AA	AA	AA	AA	AA	AA	AA	AA	1	1	1	1	1	1	1	1	1	1
1017	CH8MM91	8	116907245			BB	BB	BB	BB	BB	BB	BB	BB	BB	BB	BB	BB	1	1	1	1	1	1	1	1	1	1
618	CH8MM92	8	118001545			BB	BB	BB	BB	BB	BB	BB	BB	BB	BB	BB	BB	1	1	1	1	1	1	1	1	1	1
1395	CH8MM93	8	121235325	X		BB	AA	AA	AA	AA	AA	AA	AA	AA	AA	AA	AA	1	1	1	1	1	1	1	1	1	1
1928	CH8MM94	8	121825605	X		AA	BB	BB	BB	BB	BB	BB	BB	BB	BB	BB	BB	1	1	1	1	1	1	1	1	1	1
1375	CH8MM95	8	123350039	X		BB	AA	AA	AA	AA	AA	AA	AA	AA	AA	AA	AA	1	1	1	1	1	1	1	1	1	1
1654	CH8MM96	8	125496048			BB	BB	BB	BB	BB	BB	BB	BB	BB	BB	BB	BB	1	1	1	1	1	1	1	1	1	1
1963	CH8MM97	8	125966003	X		BB	AA	AA	AA	AA	AA	AA	AA	AA	AA	AA	AA	1	1	1	1	1	1	1	1	1	1
1327	CH8MM98	8	127236890	X		BB	AA	AA	AA	AA	AA	AA	AA	AA	AA	AA	AA	1	1	1	1	1	1	1	1	1	1
1077	CH9MM1BLK1	9	6238770	X	X	BB	AA	AA	AA	AA	AA	AA	AA	AA	AA	AA	AA	1	1	1	1	1	1	1	1	1	1
247	CH9MM2	9	6793269	X		AA	BB	BB	BB	BB	BB	BB	BB	BB	BB	BB	BB	1	1	1	1	1	1	1	1	1	1
965	CH9MM3	9	8898245			BB	BB	BB	BB	BB	BB	BB	BB	BB	BB	BB	BB	1	1	1	1	1	1	1	1	1	1
619	CH9MM4	9	9289357	X		AA	BB	BB	BB	BB	BB	BB	BB	BB	BB	BB	BB	1	1	1	1	1	1	1	1	1	1
276	CH9MM5	9	10587580			AA	AA	AA	AA	AA	AA	AA	AA	AA	AA	AA	AA	1	1	1	1	1	1	1	1	1	1
267	CH9MM6	9	12387092			BB	BB	BB	BB	BB	BB	BB	BB	BB	BB	BB	BB	1	1	1	1	1	1	1	1	1	1
620	CH9MM7	9	13255595			BB	BB	BB	BB	BB	BB	BB	BB	BB	BB	BB	BB	1	1	1	1	1	1	1	1	1	1
293	CH9MM8	9	14023134			AA	AA	AA	AA	AA	AA	AA	AA	AA	AA	AA	AA	1	1	1	1	1	1	1	1	1	1
185	CH9MM9	9	17881329	X		AA	BB	BB	BB	BB	BB	BB	BB	BB	BB	BB	BB	1	1	1	1	1	1	1	1	1	1
621	CH9MM10	9	18988599	X		BB	AA	AA	AA	AA	AA	AA	AA	AA	AA	AA	AA	1	1	1	1	1	1	1	1	1	1
2026	CH9MM11	9	21900659			BB	BB	BB	BB	BB	BB	BB	BB	BB	BB	BB	BB	1	1	1	1	1	1	1	1	1	1
622	CH9MM12	9	23359729	X		AA	BB	BB	BB	BB	BB	BB	BB	BB	BB	BB	BB	1	1	1	1	1	1	1	1	1	1
623	CH9MM13	9	24740593	X		BB	AA	AA	AA	AA	AA	AA	AA	AA	AA	AA	AA	1	1	1	1	1	1	1	1	1	1
1049	CH9MM14	9	24949186			AA	AA	AA	AA	AA	AA	AA	AA	AA	AA	AA	AA	1	1	1	1	1	1	1	1	1	1
624	CH9MM15	9	26555143	X		AA	BB	BB	BB	BB	BB	BB	BB	BB	BB	BB	BB	1	1	1	1	1	1	1	1	1	1
1268	CH9MM16	9	26774587	X		BB	AA	AA	AA	AA	AA	AA	AA	AA	AA	AA	AA	1	1	1	1	1	1	1	1	1	1
1973	CH9MM17	9	28016429			AA	AA	AA	AA	AA	AA	AA	AA	AA	AA	AA	AA	1	1	1	1	1	1	1	1	1	1
1939	CH9MM18	9	29608871			AA	AA	AA	AA	AA	AA	AA	AA	AA	AA	AA	AA	1	1	1	1	1	1	1	1	1	1
1689	CH9MM19	9	29828396			BB	BB	BB	BB	BB	BB	BB	BB	BB	BB	BB	BB	1	1	1	1	1	1	1	1	1	1
104	CH9MM20	9	29909656	X		BB	AA	AA	AA	AA	AA	AA	AA	AA	AA	AA	AA	1	1	1	1	1	1	1	1	1	1
966	CH9MM21	9	31107154			AA	AA	AA	AA	AA	AA	AA	AA	AA	AA	AA	AA	1	1	1	1	1	1	1	1	1	1
3	CH9MM22GM2	9	32742143	X		BB	AA	AA	AA	AA	AA	AA	AA	AA	AA	AA	AA	1	1	1	1	1	1	1	1	1	1
1155	CH9MM23	9	32825296	X		AA	BB	BB	BB	BB	BB	BB	BB	BB	BB	BB	BB	1	1	1	1	1	1	1	1	1	1
292	CH9MM24	9	33481487			BB	BB	BB	BB	BB	BB	BB	BB	BB	BB	BB	BB	1	1	1	1	1	1	1	1	1	1
1092	CH9MM25	9	33657166	X		BB	AA	AA	AA	AA	AA	AA	AA	AA	AA	AA	AA	1	1	1	1	1	1	1	1	1	1
1423	CH9MM26	9	34437206	X		BB	AA	AA	AA	AA	AA	AA	AA	AA	AA	AA	AA	1	1	1	1	1	1	1	1	1	1
2053	CH9MM27	9	35184595	X		BB	AA	AA	AA	AA	AA	AA	AA	AA	AA	AA	AA	1	1	1	1	1	1	1	1	1	1
625	CH9MM28	9	36959921	X		BB	AA	AA	AA	AA	AA	AA	AA	AA	AA	AA	AA	1	1	1	1	1	1	1	1	1	1
1749	CH9MM29	9	37083126	X		BB	AA	AA	AA	AA	AA	AA	AA	AA	AA	AA	AA	1	1	1	1	1	1	1	1	1	1
1983	CH9MM30	9	37941444			BB	BB	BB	BB	BB	BB	BB	BB	BB	BB	BB	BB	1	1	1	1	1	1	1	1	1	1
626	CH9MM31	9	39740553	X		AA	BB	BB	BB	BB	BB	BB	BB	BB	BB	BB	BB	1	1	1	1	1	1	1	1	1	1
1441	CH9MM32	9	40768895	X		AA	BB	BB	BB	BB	BB	BB	BB	BB	BB	BB	BB	1	1	1	1	1	1	1	1	1	1
1524	CH9MM33	9	43060131	X		BB	AA	AA	AA	AA	AA	AA	AA	AA	AA	AA	AA	1	1	1	1	1	1	1	1	1	1
317	CH9MM34	9	44740915	X		BB	AA	AA	AA	AA	AA	AA	AA	AA	AA	AA	AA	1	1	1	1	1	1	1	1	1	1
1692	CH9MM35	9	44908589			BB	BB	BB	BB	BB	BB	BB	BB	BB	BB	BB	BB	1	1	1	1	1	1	1	1	1	1
2034	CH9MM36	9	45183767			BB	BB	BB	BB	BB	BB	BB	BB	BB	BB	BB	BB	1	1	1	1	1	1	1	1	1	1
627	CH9MM37	9	46633516			AA	AA	AA	AA	AA	AA	AA	AA	AA	AA	AA	AA	1	1	1	1	1	1	1	1	1	1
1957	CH9MM38	9	47519917			AA	AA	AA	AA	AA	AA	AA	AA	AA	AA	AA	AA	1	1	1	1	1	1	1	1	1	1
186	CH9MM39	9	48315615			AA	AA	AA	AA	AA	AA	AA	AA	AA	AA	AA	AA	1	1	1	1	1	1	1	1	1	1
105	CH9MM40	9	49183636			AA	AA	AA	AA	AA	AA	AA	AA	AA	AA	AA	AA	1	1	1	1	1	1	1	1	1	1
1407	CH9MM41	9	49384481			AA	AA	AA	AA	AA	AA	AA	AA	AA	AA	AA	AA	1	1	1	1	1	1	1	1	1	1
628	CH9MM42	9	50318725			BB	BB	BB	BB	BB	BB	BB	BB	BB	BB	BB	BB	1	1	1	1	1	1	1	1	1	1
1497	CH9MM43	9	52682809	X		BB	AA	AA	AA	AA	AA	AA	AA	AA	AA	AA	AA	1	1	1	1	1	1	1	1	1	1
629	CH9MM44	9	55395056	X		AA	BB	BB	BB	BB	BB	BB	BB	BB	BB	BB	BB	1	1	1	1	1	1	1	1	1	1
1160	CH9MM45	9	56790950	X		AA	BB	BB	BB	BB	BB	BB	BB	BB	BB	BB	BB	1	1	1	1	1	1	1	1	1	1
630	CH9MM46	9	58024426			BB	BB	BB	BB	BB	BB	BB	BB	BB	BB	BB	BB	1	1	1	1	1	1	1	1	1	1
1768	CH9MM47	9	60196412	X		BB	AA	AA	AA	AA	AA	AA	AA	AA	AA	AA	AA	1	1	1	1	1	1	1	1	1	1
1905	CH9MM48GM3	9	60303255	X		BB	AA	AA	AA	AA	AA	AA	AA	AA	AA	AA	AA	1	1	1	1	1	1	1	1	1	1
1438	CH9MM49	9	61377354	X		AA	BB	BB	BB	BB	BB	BB	BB	BB	BB	BB	BB	1	1	1	1	1	1	1	1	1	1
187	CH9MM50	9	63239299			AA	AA	AA	AA	AA	AA	AA	AA	AA	AA	AA	AA	1	1	1	1	1	1	1	1	1	1
1090	CH9MM51	9	65704935	X		BB	AA	AA	AA	AA	AA	AA	AA	AA	AA	AA	AA	1	1	1	1	1	1	1	1	1	1
1717	CH9MM52	9	68381485	X		AA	BB	BB	BB	BB	BB	BB	BB	BB	BB	BB	BB	1	1	1	1	1	1	1	1	1	1
1483	CH9MM53	9	71328971	X		AA	BB	BB	BB	BB	BB	BB	BB	BB	BB	BB	BB	1	1	1	1	1	1	1	1	1	1
1297	CH9MM54	9	71973325	X		BB	AA	AA	AA	AA	AA	AA	AA	AA	AA	AA	AA	1	1	1	1	1	1	1	1	1	1
631	CH9MM55	9	73145678			BB	BB	BB	BB	BB	BB	BB	BB	BB	BB	BB	BB	1	1	1	1	1	1	1	1	1	1
1508	CH9MM56	9	75221496	X		AA	BB	BB	BB	BB	BB	BB	BB	BB	BB	BB	BB	1	1	1	1	1	1	1	1	1	1
632	CH9MM57	9	76908789			BB	BB	BB	BB	BB	BB	BB	BB	BB	BB	BB	BB	1	1	1	1	1	1	1	1	1	1
2010	CH9MM58	9	78333554			AA	AA	AA	AA	AA	AA	AA	AA	AA	AA	AA	AA	1	1	1	1	1	1	1	1	1	1
1029	CH9MM59BLK9	9	78899165	X	X	AA	BB	BB	BB	BB	BB	BB	BB	BB	BB	BB	BB	1	1	1	1	1	1	1	1	1	1
1807	CH9MM60	9	79059621	X		BB	AA	AA	AA	AA	AA	AA	AA	AA	AA	AA	AA	1	1	1	1	1	1	1	1	1	1
188	CH9MM61	9	80458981			BB	BB	BB	BB	BB	BB	BB	BB	BB	BB	BB	BB	1	1	1	1	1	1	1	1	1	1
1767	CH9MM62	9	82203633			BB	BB	BB	BB	BB	BB	BB	BB	BB	BB	BB	BB	1	1	1	1	1	1	1	1	1	1
1209	CH9MM63	9	83548399	X		AA	BB	BB	BB	BB	BB	BB	BB	BB	BB	BB	BB	1	1	1	1	1	1	1	1	1	1
633	CH9MM64	9	84554360	X		BB	AA	AA	AA	AA	AA	AA	AA	AA	AA	AA	AA	1	1	1	1	1	1	1	1	1	1
1304	CH9MM65	9	85584599			BB	BB	BB	BB	BB	BB	BB	BB	BB	BB	BB	BB	1	1	1	1	1	1	1	1	1	1
1349	CH9MM66	9	86745093	X		BB	AA	AA	AA	AA	AA	AA	AA	AA	AA	AA	AA	1	1	1	1	1	1	1	1	1	1
634	CH9MM67	9	87865881	X		BB	AA	AA	AA	AA	AA	AA	AA	AA	AA	AA	AA	1	1	1	1	1	1	1	1	1	1
635	CH9MM68	9	88301228	X		AA	BB	BB	BB	BB	BB	BB	BB	BB	BB	BB	BB	1	1	1	1	1	1	1	1	1	1
1174	CH9MM69	9	88325825	X		BB	AA	AA	AA	AA	AA	AA	AA	AA	AA	AA	AA	1	1	1	1	1	1	1	1	1	1
1828	CH9MM70	9	88646923	X		AA	BB	BB	BB	BB	BB	BB	BB	BB	BB	BB	BB	1	1	1	1	1	1	1	1	1	1
189	CH9MM71	9	90513305	X		AA	BB	BB	BB	BB	BB	BB	BB	BB	BB	BB	BB	1	1	1	1	1	1	1	1	1	1
636	CH9MM72	9	92060032			AA	AA	AA	AA	AA	AA	AA	AA	AA	AA	AA	AA	1	1	1	1	1	1	1	1	1	1
1846	CH9MM73GM4	9	92892376			AA	AA	AA	AA	AA	AA	AA	AA	AA	AA	AA	AA	1	1	1	1	1	1	1	1	1	1
637	CH9MM74	9	94137054	X		AA	BB	BB	BB	BB	BB	BB	BB	BB	BB	BB	BB	1	1	1	1	1	1	1	1	1	1
106	CH9MM75	9	95875215	X		AA	BB	BB	BB	BB	BB	BB	BB	BB	BB	BB	BB	1	1	1	1	1	1	1	1	1	1
1281	CH9MM76	9	96256381	X		BB	AA	AA	AA	AA	AA	AA	AA	AA	AA	AA	AA	1	1	1	1	1	1	1	1	1	1
638	CH9MM77	9	98418600			BB	BB	BB	BB	BB	BB	BB	BB	BB	BB	BB	BB	1	1	1	1	1	1	1	1	1	1
1940	CH9MM78	9	99710289			AA	AA	AA	AA	AA	AA	AA	AA	AA	AA	AA	AA	1	1	1	1	1	1	1	1	1	1
1457	CH9MM79	9	101878542	X		BB	AA	AA	AA	AA	AA	AA	AA	AA	AA	AA	AA	1	1	1	1	1	1	1	1	1	1
1048	CH9MM80	9	103527865			AA	AA	AA	AA	AA	AA	AA	AA	AA	AA	AA	AA	1	1	1	1	1	1	1	1	1	1
639	CH9MM81	9	103546788			AA	AA	AA	AA	AA	AA	AA	AA	AA	AA	AA	AA	1	1	1	1	1	1	1	1	1	1
1417	CH9MM82	9	105418025	X		BB	AA	AA	AA	AA	AA	AA	AA	AA	AA	AA	AA	1	1	1	1	1	1	1	1	1	1
1670	CH9MM83	9	105985762			AA	AA	AA	AA	AA	AA	AA	AA	AA	AA	AA	AA	1	1	1	1	1	1	1	1	1	1
640	CH9MM84	9	106229354	X		AA	BB	BB	BB	BB	BB	BB	BB	BB	BB	BB	BB	1	1	1	1	1	1	1	1	1	1
945	CH9MM85	9	108095951			BB	BB	BB	BB	BB	BB	BB	BB	BB	BB	BB	BB	1	1	1	1	1	1	1	1	1	1
641	CH9MM86	9	108690630			AA	AA	AA	AA	AA	AA	AA	AA	AA	AA	AA	AA	1	1	1	1	1	1	1	1	1	1
642	CH9MM87	9	109861337			AA	AA	AA	AA	AA	AA	AA	AA	AA	AA	AA	AA	1	1	1	1	1	1	1	1	1	1
643	CH9MM88	9	111862825	X		AA	BB	BB	BB	BB	BB	BB	BB	BB	BB	BB	BB	1	1	1	1	1	1	1	1	1	1
190	CH9MM89	9	113307145			BB	BB	BB	BB	BB	BB	BB	BB	BB	BB	BB	BB	1	1	1	1	1	1	1	1	1	1
1303	CH9MM90	9	114041353	X		BB	AA	AA	AA	AA	AA	AA	AA	AA	AA	AA	AA	1	1	1	1	1	1	1	1	1	1
1699	CH9MM91	9	114111475			BB	BB	BB	BB	BB	BB	BB	BB	BB	BB	BB	BB	1	1	1	1	1	1	1	1	1	1
1873	CH9MM92	9	115090216	X		BB	AA	AA	AA	AA	AA	AA	AA	AA	AA	AA	AA	1	1	1	1	1	1	1	1	1	1
1173	CH9MM93	9	117891342	X		AA	BB	BB	BB	BB	BB	BB	BB	BB	BB	BB	BB	1	1	1	1	1	1	1	1	1	1
302	CH9MM94	9	121920390			AA	AA	AA	AA	AA	AA	AA	AA	AA	AA	AA	AA	1	1	1	1	1	1	1	1	1	1
1855	CH9MM95	9	123162408	X		AA	BB	AA	AA	AA	BB	BB	BB	AA	BB	BB	AA	0	0	0	1	1	1	0	1	1	0
1486	CH10MM1	10	3343120	X		AA	BB	BB	BB	BB	BB	BB	BB	BB	BB	BB	BB	1	1	1	1	1	1	1	1	1	1
33	CH10MM2	10	3989939			AA	AA	AA	AA	AA	AA	AA	AA	AA	AA	AA	AA	1	1	1	1	1	1	1	1	1	1
644	CH10MM3	10	4778214	X		BB	AA	AA	AA	AA	AA	AA	AA	AA	AA	AA	AA	1	1	1	1	1	1	1	1	1	1
1723	CH10MM4	10	5384467	X		AA	BB	BB	BB	BB	BB	BB	BB	BB	BB	BB	BB	1	1	1	1	1	1	1	1	1	1
4	CH10MM5GM1	10	6504894	X		AA	BB	BB	BB	BB	BB	BB	BB	BB	BB	BB	BB	1	1	1	1	1	1	1	1	1	1
2008	CH10MM6	10	6788687			BB	BB	BB	BB	BB	BB	BB	BB	BB	BB	BB	BB	1	1	1	1	1	1	1	1	1	1
1147	CH10MM7	10	9286770	X		BB	AA	AA	AA	AA	AA	AA	AA	AA	AA	AA	AA	1	1	1	1	1	1	1	1	1	1
1262	CH10MM8	10	10540887	X		BB	AA	AA	AA	AA	AA	AA	AA	AA	AA	AA	AA	1	1	1	1	1	1	1	1	1	1
1612	CH10MM9	10	12719980	X		AA	BB	BB	BB	BB	BB	BB	BB	BB	BB	BB	BB	1	1	1	1	1	1	1	1	1	1
1613	CH10MM10	10	14115727	X		BB	AA	AA	AA	AA	AA	AA	AA	AA	AA	AA	AA	1	1	1	1	1	1	1	1	1	1
1267	CH10MM11GM2	10	14116427			AA	AA	AA	AA	AA	AA	AA	AA	AA	AA	AA	AA	1	1	1	1	1	1	1	1	1	1
1341	CH10MM12	10	15499377	X		AA	BB	BB	BB	BB	BB	BB	BB	BB	BB	BB	BB	1	1	1	1	1	1	1	1	1	1
1427	CH10MM13	10	17639020	X		BB	AA	AA	AA	AA	AA	AA	AA	AA	AA	AA	AA	1	1	1	1	1	1	1	1	1	1
1315	CH10MM14	10	17883074	X		BB	AA	AA	AA	AA	AA	AA	AA	AA	AA	AA	AA	1	1	1	1	1	1	1	1	1	1
1643	CH10MM15	10	18812801			BB	BB	BB	BB	BB	BB	BB	BB	BB	BB	BB	BB	1	1	1	1	1	1	1	1	1	1
645	CH10MM16	10	19318252			BB	BB	BB	BB	BB	BB	BB	BB	BB	BB	BB	BB	1	1	1	1	1	1	1	1	1	1
303	CH10MM17	10	20027450	X		BB	AA	AA	AA	AA	AA	AA	AA	AA	AA	AA	AA	1	1	1	1	1	1	1	1	1	1
32	CH10MM18	10	20959105	X		AA	BB	BB	BB	BB	BB	BB	BB	BB	BB	BB	BB	1	1	1	1	1	1	1	1	1	1
1232	CH10MM19	10	22685808	X		BB	AA	AA	AA	AA	AA	AA	AA	AA	AA	AA	AA	1	1	1	1	1	1	1	1	1	1
646	CH10MM20	10	24247475	X		BB	AA	AA	AA	AA	AA	AA	AA	AA	AA	AA	AA	1	1	1	1	1	1	1	1	1	1
1025	CH10MM21BLK4	10	25210608	X	X	BB	AA	AA	AA	AA	AA	AA	AA	AA	AA	AA	AA	1	1	1	1	1	1	1	1	1	1
1384	CH10MM22GM3	10	25226069			BB	BB	BB	BB	BB	BB	BB	BB	BB	BB	BB	BB	1	1	1	1	1	1	1	1	1	1
647	CH10MM23	10	25713665	X		AA	BB	BB	BB	BB	BB	BB	BB	BB	BB	BB	BB	1	1	1	1	1	1	1	1	1	1
304	CH10MM24	10	26575945	X		AA	BB	BB	BB	BB	BB	BB	BB	BB	BB	BB	BB	1	1	1	1	1	1	1	1	1	1
648	CH10MM25	10	27924915			AA	AA	AA	AA	AA	AA	AA	AA	AA	AA	AA	AA	1	1	1	1	1	1	1	1	1	1
1952	CH10MM26	10	28239358			BB	BB	BB	BB	BB	BB	BB	BB	BB	BB	BB	BB	1	1	1	1	1	1	1	1	1	1
191	CH10MM27	10	28746498			AA	AA	AA	AA	AA	AA	AA	AA	AA	AA	AA	AA	1	1	1	1	1	1	1	1	1	1
649	CH10MM28	10	30500013			BB	BB	BB	BB	BB	BB	BB	BB	BB	BB	BB	BB	1	1	1	1	1	1	1	1	1	1
650	CH10MM29GM4	10	30794652			AA	AA	AA	AA	AA	AA	AA	AA	AA	AA	AA	AA	1	1	1	1	1	1	1	1	1	1
651	CH10MM30	10	34410603	X		AA	BB	BB	BB	BB	BB	BB	BB	BB	BB	BB	BB	1	1	1	1	1	1	1	1	1	1
652	CH10MM31	10	36058713	X		BB	AA	AA	AA	AA	AA	AA	AA	AA	AA	AA	AA	1	1	1	1	1	1	1	1	1	1
653	CH10MM32	10	38833025	X		AA	BB	BB	BB	BB	BB	BB	BB	BB	BB	BB	BB	1	1	1	1	1	1	1	1	1	1
1453	CH10MM33	10	42609040	X		BB	AA	AA	AA	AA	AA	AA	AA	AA	AA	AA	AA	1	1	1	1	1	1	1	1	1	1
654	CH10MM34	10	44227379	X		AA	BB	BB	BB	BB	BB	BB	BB	BB	BB	BB	BB	1	1	1	1	1	1	1	1	1	1
34	CH10MM35	10	46671493			AA	AA	AA	AA	AA	AA	AA	AA	AA	AA	AA	AA	1	1	1	1	1	1	1	1	1	1
1215	CH10MM36	10	46923056			BB	BB	BB	BB	BB	BB	BB	BB	BB	BB	BB	BB	1	1	1	1	1	1	1	1	1	1
1005	CH10MM37	10	48216244			BB	BB	BB	BB	BB	BB	BB	BB	BB	BB	BB	BB	1	1	1	1	1	1	1	1	1	1
1934	CH10MM38	10	48683209	X		BB	AA	AA	AA	AA	AA	AA	AA	AA	AA	AA	AA	1	1	1	1	1	1	1	1	1	1
192	CH10MM39	10	50989663			AA	AA	AA	AA	AA	AA	AA	AA	AA	AA	AA	AA	1	1	1	1	1	1	1	1	1	1
1316	CH10MM40	10	53783742	X		BB	AA	AA	AA	AA	AA	AA	AA	AA	AA	AA	AA	1	1	1	1	1	1	1	1	1	1
1728	CH10MM41	10	55832573			AA	AA	AA	AA	AA	AA	AA	AA	AA	AA	AA	AA	1	1	1	1	1	1	1	1	1	1
1697	CH10MM42	10	57565714			BB	BB	BB	BB	BB	BB	BB	BB	BB	BB	BB	BB	1	1	1	1	1	1	1	1	1	1
1923	CH10MM43	10	60860895			BB	BB	BB	BB	BB	BB	BB	BB	BB	BB	BB	BB	1	1	1	1	1	1	1	1	1	1
1907	CH10MM44	10	64294902			AA	AA	AA	AA	AA	AA	AA	AA	AA	AA	AA	AA	1	1	1	1	1	1	1	1	1	1
1494	CH10MM45	10	66179274	X		AA	BB	BB	BB	BB	BB	BB	BB	BB	BB	BB	BB	1	1	1	1	1	1	1	1	1	1
655	CH10MM46	10	67595648			BB	BB	BB	BB	BB	BB	BB	BB	BB	BB	BB	BB	1	1	1	1	1	1	1	1	1	1
1247	CH10MM47	10	67966008	X		AA	BB	BB	BB	BB	BB	BB	BB	BB	BB	BB	BB	1	1	1	1	1	1	1	1	1	1
656	CH10MM48	10	69220086	X		BB	AA	AA	AA	AA	AA	AA	AA	AA	AA	AA	AA	1	1	1	1	1	1	1	1	1	1
1244	CH10MM49	10	69818779			AA	AA	AA	AA	AA	AA	AA	AA	AA	AA	AA	AA	1	1	1	1	1	1	1	1	1	1
1018	CH10MM50	10	71183811			BB	BB	BB	BB	BB	BB	BB	BB	BB	BB	BB	BB	1	1	1	1	1	1	1	1	1	1
35	CH10MM51	10	71736974	X		AA	BB	BB	BB	BB	BB	BB	BB	BB	BB	BB	BB	1	1	1	1	1	1	1	1	1	1
657	CH10MM52	10	74437771	X		AA	BB	BB	BB	BB	BB	BB	BB	BB	BB	BB	BB	1	1	1	1	1	1	1	1	1	1
658	CH10MM53	10	76584143	X		BB	AA	AA	AA	AA	AA	AA	AA	AA	AA	AA	AA	1	1	1	1	1	1	1	1	1	1
15	CH10MM54BLK11	10	80198494	X	X	BB	AA	AA	AA	AA	AA	AA	AA	AA	AA	AA	AA	1	1	1	1	1	1	1	1	1	1
659	CH10MM55	10	80556929			BB	BB	BB	BB	BB	BB	BB	BB	BB	BB	BB	BB	1	1	1	1	1	1	1	1	1	1
1456	CH10MM56	10	82649121	X		BB	AA	AA	AA	AA	AA	AA	AA	AA	AA	AA	AA	1	1	1	1	1	1	1	1	1	1
660	CH10MM57	10	84352470			BB	BB	BB	BB	BB	BB	BB	BB	BB	BB	BB	BB	1	1	1	1	1	1	1	1	1	1
1236	CH10MM58	10	85007769			BB	BB	BB	BB	BB	BB	BB	BB	BB	BB	BB	BB	1	1	1	1	1	1	1	1	1	1
661	CH10MM59	10	85606566			AA	AA	AA	AA	AA	AA	AA	AA	AA	AA	AA	AA	1	1	1	1	1	1	1	1	1	1
2012	CH10MM60	10	86034834			BB	BB	BB	BB	BB	BB	BB	BB	BB	BB	BB	BB	1	1	1	1	1	1	1	1	1	1
36	CH10MM61	10	86322095			BB	BB	BB	BB	BB	BB	BB	BB	BB	BB	BB	BB	1	1	1	1	1	1	1	1	1	1
1053	CH10MM62	10	89439033			BB	BB	BB	BB	BB	BB	BB	BB	BB	BB	BB	BB	1	1	1	1	1	1	1	1	1	1
999	CH10MM63	10	90138346			BB	BB	BB	BB	BB	BB	BB	BB	BB	BB	BB	BB	1	1	1	1	1	1	1	1	1	1
662	CH10MM64	10	90830897			BB	BB	BB	BB	BB	BB	BB	BB	BB	BB	BB	BB	1	1	1	1	1	1	1	1	1	1
193	CH10MM65	10	92745604			AA	AA	AA	AA	AA	AA	AA	AA	AA	AA	AA	AA	1	1	1	1	1	1	1	1	1	1
663	CH10MM66	10	93288075	X		AA	BB	BB	BB	BB	BB	BB	BB	BB	BB	BB	BB	1	1	1	1	1	1	1	1	1	1
2013	CH10MM67	10	94146810			BB	BB	BB	BB	BB	BB	BB	BB	BB	BB	BB	BB	1	1	1	1	1	1	1	1	1	1
664	CH10MM68	10	94290709	X		BB	AA	AA	AA	AA	AA	AA	AA	AA	AA	AA	AA	1	1	1	1	1	1	1	1	1	1
665	CH10MM69	10	97074107			BB	BB	BB	BB	BB	BB	BB	BB	BB	BB	BB	BB	1	1	1	1	1	1	1	1	1	1
666	CH10MM70	10	97430180	X		BB	AA	AA	AA	AA	AA	AA	AA	AA	AA	AA	AA	1	1	1	1	1	1	1	1	1	1
1675	CH10MM71	10	98541661			AA	AA	AA	AA	AA	AA	AA	AA	AA	AA	AA	AA	1	1	1	1	1	1	1	1	1	1
1718	CH10MM72	10	98639384			AA	AA	AA	AA	AA	AA	AA	AA	AA	AA	AA	AA	1	1	1	1	1	1	1	1	1	1
1253	CH10MM73	10	99061427			BB	BB	BB	BB	BB	BB	BB	BB	BB	BB	BB	BB	1	1	1	1	1	1	1	1	1	1
1739	CH10MM74	10	99352909			AA	AA	AA	AA	AA	AA	AA	AA	AA	AA	AA	AA	1	1	1	1	1	1	1	1	1	1
1410	CH10MM75	10	99892920			AA	AA	AA	AA	AA	AA	AA	AA	AA	AA	AA	AA	1	1	1	1	1	1	1	1	1	1
667	CH10MM76	10	102081906	X		BB	AA	AA	AA	AA	AA	AA	AA	AA	AA	AA	AA	1	1	1	1	1	1	1	1	1	1
668	CH10MM77	10	103764301			BB	BB	BB	BB	BB	BB	BB	BB	BB	BB	BB	BB	1	1	1	1	1	1	1	1	1	1
1273	CH10MM78	10	104194765	X		AA	BB	BB	BB	BB	BB	BB	BB	BB	BB	BB	BB	1	1	1	1	1	1	1	1	1	1
669	CH10MM79	10	105674831	X		BB	AA	AA	AA	AA	AA	AA	AA	AA	AA	AA	AA	1	1	1	1	1	1	1	1	1	1
1083	CH10MM80	10	106878678	X		AA	BB	BB	BB	BB	BB	BB	BB	BB	BB	BB	BB	1	1	1	1	1	1	1	1	1	1
1842	CH10MM81	10	107672808	X		BB	AA	AA	AA	AA	AA	AA	AA	AA	AA	AA	AA	1	1	1	1	1	1	1	1	1	1
1792	CH10MM82	10	108416966	X		BB	AA	AA	AA	AA	AA	AA	AA	AA	AA	AA	AA	1	1	1	1	1	1	1	1	1	1
1239	CH10MM83	10	114181187	X		AA	BB	BB	BB	BB	BB	BB	BB	BB	BB	BB	BB	1	1	1	1	1	1	1	1	1	1
670	CH10MM84	10	114518973	X		AA	BB	BB	BB	BB	BB	BB	BB	BB	BB	BB	BB	1	1	1	1	1	1	1	1	1	1
1746	CH10MM85	10	114650095	X		AA	BB	BB	BB	BB	BB	BB	BB	BB	BB	BB	BB	1	1	1	1	1	1	1	1	1	1
671	CH10MM86	10	115590088			AA	AA	AA	AA	AA	AA	AA	AA	AA	AA	AA	AA	1	1	1	1	1	1	1	1	1	1
1806	CH10MM87	10	117348939	X		AA	BB	BB	BB	BB	BB	BB	BB	BB	BB	BB	BB	1	1	1	1	1	1	1	1	1	1
264	CH10MM88	10	117613736			AA	AA	AA	AA	AA	AA	AA	AA	AA	AA	AA	AA	1	1	1	1	1	1	1	1	1	1
279	CH10MM89	10	119011153	X		AA	BB	BB	BB	BB	BB	BB	BB	BB	BB	BB	BB	1	1	1	1	1	1	1	1	1	1
31	CH10MM90	10	119602638			AA	AA	AA	AA	AA	AA	AA	AA	AA	AA	AA	AA	1	1	1	1	1	1	1	1	1	1
672	CH10MM91	10	122911418			AA	AA	AA	AA	AA	AA	AA	AA	AA	AA	AA	AA	1	1	1	1	1	1	1	1	1	1
240	CH10MM92	10	126086653			BB	BB	BB	BB	BB	BB	BB	BB	BB	BB	BB	BB	1	1	1	1	1	1	1	1	1	1
1326	CH10MM93	10	126634957	X		BB	AA	AA	AA	AA	AA	AA	AA	AA	AA	AA	AA	1	1	1	1	1	1	1	1	1	1
1212	CH10MM94	10	128337313	X		AA	BB	BB	BB	BB	BB	BB	BB	BB	BB	BB	BB	1	1	1	1	1	1	1	1	1	1
673	CH11MM1	11	3448985	X		AA	BB	BB	BB	BB	BB	BB	BB	BB	BB	BB	BB	1	1	1	1	1	1	1	1	1	1
674	CH11MM2	11	3781731	X		BB	AA	AA	AA	AA	AA	AA	AA	AA	AA	AA	AA	1	1	1	1	1	1	1	1	1	1
1246	CH11MM3	11	4575120			BB	BB	BB	BB	BB	BB	BB	BB	BB	BB	BB	BB	1	1	1	1	1	1	1	1	1	1
1595	CH11MM4	11	5679435	X		BB	AA	AA	AA	AA	AA	AA	AA	AA	AA	AA	AA	1	1	1	1	1	1	1	1	1	1
1729	CH11MM5	11	6306994			AA	AA	AA	AA	AA	AA	AA	AA	AA	AA	AA	AA	1	1	1	1	1	1	1	1	1	1
675	CH11MM6	11	7518795	X		BB	AA	AA	AA	AA	AA	AA	AA	AA	AA	AA	AA	1	1	1	1	1	1	1	1	1	1
676	CH11MM7	11	9188410	X		AA	BB	BB	BB	BB	BB	BB	BB	BB	BB	BB	BB	1	1	1	1	1	1	1	1	1	1
1036	CH11MM8	11	11171143	X		BB	AA	AA	AA	AA	AA	AA	AA	AA	AA	AA	AA	1	1	1	1	1	1	1	1	1	1
1143	CH11MM9	11	12188090			AA	AA	AA	AA	AA	AA	AA	AA	AA	AA	AA	AA	1	1	1	1	1	1	1	1	1	1
677	CH11MM10	11	12190600	X		BB	AA	AA	AA	AA	AA	AA	AA	AA	AA	AA	AA	1	1	1	1	1	1	1	1	1	1
1640	CH11MM11	11	13513096			BB	BB	BB	BB	BB	BB	BB	BB	BB	BB	BB	BB	1	1	1	1	1	1	1	1	1	1
37	CH11MM12	11	14992925			AA	AA	AA	AA	AA	AA	AA	AA	AA	AA	AA	AA	1	1	1	1	1	1	1	1	1	1
1861	CH11MM13	11	15647995			AA	AA	AA	AA	AA	AA	AA	AA	AA	AA	AA	AA	1	1	1	1	1	1	1	1	1	1
16	CH11MM14	11	17499495	X	X	BB	AA	AA	AA	AA	AA	AA	AA	AA	AA	AA	AA	1	1	1	1	1	1	1	1	1	1
1454	CH11MM15	11	17999950	X		AA	BB	BB	BB	BB	BB	BB	BB	BB	BB	BB	BB	1	1	1	1	1	1	1	1	1	1
194	CH11MM16	11	18007841	X		BB	AA	AA	AA	AA	AA	AA	AA	AA	AA	AA	AA	1	1	1	1	1	1	1	1	1	1
1500	CH11MM17	11	19364495	X		BB	AA	AA	AA	AA	AA	AA	AA	AA	AA	AA	AA	1	1	1	1	1	1	1	1	1	1
1991	CH11MM18	11	20321291			BB	BB	BB	BB	BB	BB	BB	BB	BB	BB	BB	BB	1	1	1	1	1	1	1	1	1	1
1037	CH11MM19	11	20848871	X		BB	AA	AA	AA	AA	AA	AA	AA	AA	AA	AA	AA	1	1	1	1	1	1	1	1	1	1
678	CH11MM20	11	22709634			BB	BB	BB	BB	BB	BB	BB	BB	BB	BB	BB	BB	1	1	1	1	1	1	1	1	1	1
679	CH11MM21	11	25014537			AA	AA	AA	AA	AA	AA	AA	AA	AA	AA	AA	AA	1	1	1	1	1	1	1	1	1	1
1501	CH11MM22	11	26517914	X		BB	AA	AA	AA	AA	AA	AA	AA	AA	AA	AA	AA	1	1	1	1	1	1	1	1	1	1
1383	CH11MM23	11	28310427			AA	AA	AA	AA	AA	AA	AA	AA	AA	AA	AA	AA	1	1	1	1	1	1	1	1	1	1
1352	CH11MM24	11	30266839			BB	BB	BB	BB	BB	BB	BB	BB	BB	BB	BB	BB	1	1	1	1	1	1	1	1	1	1
305	CH11MM25	11	30954469			AA	AA	AA	AA	AA	AA	AA	AA	AA	AA	AA	AA	1	1	1	1	1	1	1	1	1	1
1220	CH11MM26	11	32323270			BB	BB	BB	BB	BB	BB	BB	BB	BB	BB	BB	BB	1	1	1	1	1	1	1	1	1	1
1499	CH11MM27	11	32946888			AA	AA	AA	AA	AA	AA	AA	AA	AA	AA	AA	AA	1	1	1	1	1	1	1	1	1	1
1789	CH11MM28	11	34700816			AA	AA	AA	AA	AA	AA	AA	AA	AA	AA	AA	AA	1	1	1	1	1	1	1	1	1	1
1672	CH11MM29BLK3	11	35421130	X	X	BB	AA	AA	AA	AA	AA	AA	AA	AA	AA	AA	AA	1	1	1	1	1	1	1	1	1	1
680	CH11MM30	11	36134794			AA	AA	AA	AA	AA	AA	AA	AA	AA	AA	AA	AA	1	1	1	1	1	1	1	1	1	1
681	CH11MM31	11	37545902	X		AA	BB	BB	BB	BB	BB	BB	BB	BB	BB	BB	BB	1	1	1	1	1	1	1	1	1	1
1906	CH11MM32	11	38177953			AA	AA	AA	AA	AA	AA	AA	AA	AA	AA	AA	AA	1	1	1	1	1	1	1	1	1	1
1710	CH11MM33	11	39929979	X		BB	AA	AA	AA	AA	AA	AA	AA	AA	AA	AA	AA	1	1	1	1	1	1	1	1	1	1
1870	CH11MM34GM1	11	40270583	X		BB	AA	AA	AA	AA	AA	AA	AA	AA	AA	AA	AA	1	1	1	1	1	1	1	1	1	1
1360	CH11MM35	11	40967464	X		BB	AA	AA	AA	AA	AA	AA	AA	AA	AA	AA	AA	1	1	1	1	1	1	1	1	1	1
1630	CH11MM36	11	41212113			BB	BB	BB	BB	BB	BB	BB	BB	BB	BB	BB	BB	1	1	1	1	1	1	1	1	1	1
1082	CH11MM37	11	43847855	X		BB	AA	AA	AA	AA	AA	AA	AA	AA	AA	AA	AA	1	1	1	1	1	1	1	1	1	1
682	CH11MM38	11	46168151	X		AA	BB	BB	BB	BB	BB	BB	BB	BB	BB	BB	BB	1	1	1	1	1	1	1	1	1	1
683	CH11MM39	11	46568199	X		AA	BB	BB	BB	BB	BB	BB	BB	BB	BB	BB	BB	1	1	1	1	1	1	1	1	1	1
1744	CH11MM40	11	50385006			AA	AA	AA	AA	AA	AA	AA	AA	AA	AA	AA	AA	1	1	1	1	1	1	1	1	1	1
924	CH11MM41GM2	11	53423138			AA	AA	AA	AA	AA	AA	AA	AA	AA	AA	AA	AA	1	1	1	1	1	1	1	1	1	1
934	CH11MM42	11	54023122			BB	BB	BB	BB	BB	BB	BB	BB	BB	BB	BB	BB	1	1	1	1	1	1	1	1	1	1
684	CH11MM43	11	54361586	X		AA	BB	BB	BB	BB	BB	BB	BB	BB	BB	BB	BB	1	1	1	1	1	1	1	1	1	1
685	CH11MM44	11	54538623	X		BB	AA	AA	AA	AA	AA	AA	AA	AA	AA	AA	AA	1	1	1	1	1	1	1	1	1	1
1614	CH11MM45	11	55034293	X		BB	AA	AA	AA	AA	AA	AA	AA	AA	AA	AA	AA	1	1	1	1	1	1	1	1	1	1
1256	CH11MM46	11	56050650	X		AA	BB	BB	BB	BB	BB	BB	BB	BB	BB	BB	BB	1	1	1	1	1	1	1	1	1	1
1050	CH11MM47	11	56155810	X		BB	AA	AA	AA	AA	AA	AA	AA	AA	AA	AA	AA	1	1	1	1	1	1	1	1	1	1
686	CH11MM48	11	57856845			BB	BB	BB	BB	BB	BB	BB	BB	BB	BB	BB	BB	1	1	1	1	1	1	1	1	1	1
1328	CH11MM49	11	58180077	X		AA	BB	BB	BB	BB	BB	BB	BB	BB	BB	BB	BB	1	1	1	1	1	1	1	1	1	1
1635	CH11MM50	11	59099048			BB	BB	BB	BB	BB	BB	BB	BB	BB	BB	BB	BB	1	1	1	1	1	1	1	1	1	1
1418	CH11MM51	11	61065104	X		BB	AA	AA	AA	AA	AA	AA	AA	AA	AA	AA	AA	1	1	1	1	1	1	1	1	1	1
687	CH11MM52	11	62605165	X		AA	BB	BB	BB	BB	BB	BB	BB	BB	BB	BB	BB	1	1	1	1	1	1	1	1	1	1
688	CH11MM53	11	64813366	X		BB	AA	AA	AA	AA	AA	AA	AA	AA	AA	AA	AA	1	1	1	1	1	1	1	1	1	1
689	CH11MM54	11	66331400	X		BB	AA	AA	AA	AA	AA	AA	AA	AA	AA	AA	AA	1	1	1	1	1	1	1	1	1	1
690	CH11MM55	11	68383073	X		AA	BB	BB	BB	BB	BB	BB	BB	BB	BB	BB	BB	1	1	1	1	1	1	1	1	1	1
691	CH11MM56	11	69432934	X		AA	BB	BB	BB	BB	BB	BB	BB	BB	BB	BB	BB	1	1	1	1	1	1	1	1	1	1
1742	CH11MM57	11	69789936			BB	BB	BB	BB	BB	BB	BB	BB	BB	BB	BB	BB	1	1	1	1	1	1	1	1	1	1
1301	CH11MM58GM3	11	70522958	X		BB	AA	AA	AA	AA	AA	AA	AA	AA	AA	AA	AA	1	1	1	1	1	1	1	1	1	1
692	CH11MM59	11	72446973	X		AA	BB	BB	BB	BB	BB	BB	BB	BB	BB	BB	BB	1	1	1	1	1	1	1	1	1	1
1357	CH11MM60	11	72876179	X		BB	AA	AA	AA	AA	AA	AA	AA	AA	AA	AA	AA	1	1	1	1	1	1	1	1	1	1
693	CH11MM61	11	73722822	X		AA	BB	BB	BB	BB	BB	BB	BB	BB	BB	BB	BB	1	1	1	1	1	1	1	1	1	1
694	CH11MM62	11	76207708	X		AA	BB	BB	BB	BB	BB	BB	BB	BB	BB	BB	BB	1	1	1	1	1	1	1	1	1	1
968	CH11MM63	11	76784919			AA	AA	AA	AA	AA	AA	AA	AA	AA	AA	AA	AA	1	1	1	1	1	1	1	1	1	1
969	CH11MM64	11	76797712			BB	BB	BB	BB	BB	BB	BB	BB	BB	BB	BB	BB	1	1	1	1	1	1	1	1	1	1
967	CH11MM65	11	76809317			BB	BB	BB	BB	BB	BB	BB	BB	BB	BB	BB	BB	1	1	1	1	1	1	1	1	1	1
142	CH11MM66GM4-BM	11	78184701			BB	BB	BB	BB	BB	BB	BB	BB	BB	BB	BB	BB	1	1	1	1	1	1	1	1	1	1
17	CH11MM67BLK10	11	79068425	X	X	AA	BB	BB	BB	BB	BB	BB	BB	BB	BB	BB	BB	1	1	1	1	1	1	1	1	1	1
695	CH11MM68	11	79159755	X		AA	BB	BB	BB	BB	BB	BB	BB	BB	BB	BB	BB	1	1	1	1	1	1	1	1	1	1
1811	CH11MM69	11	82221268			AA	AA	AA	AA	AA	AA	AA	AA	AA	AA	AA	AA	1	1	1	1	1	1	1	1	1	1
696	CH11MM70	11	83014191	X		BB	AA	AA	AA	AA	AA	AA	AA	AA	AA	AA	AA	1	1	1	1	1	1	1	1	1	1
1125	CH11MM71	11	84334033	X		BB	AA	AA	AA	AA	AA	AA	AA	AA	AA	AA	AA	1	1	1	1	1	1	1	1	1	1
1088	CH11MM72	11	86362842	X		AA	BB	BB	BB	BB	BB	BB	BB	BB	BB	BB	BB	1	1	1	1	1	1	1	1	1	1
1475	CH11MM73	11	86560546	X		AA	BB	BB	BB	BB	BB	BB	BB	BB	BB	BB	BB	1	1	1	1	1	1	1	1	1	1
697	CH11MM74	11	88037356	X		AA	BB	BB	BB	BB	BB	BB	BB	BB	BB	BB	BB	1	1	1	1	1	1	1	1	1	1
1277	CH11MM75	11	90207658	X		BB	AA	AA	AA	AA	AA	AA	AA	AA	AA	AA	AA	1	1	1	1	1	1	1	1	1	1
698	CH11MM76	11	92132381			BB	BB	BB	BB	BB	BB	BB	BB	BB	BB	BB	BB	1	1	1	1	1	1	1	1	1	1
1051	CH11MM77	11	93164961			BB	BB	BB	BB	BB	BB	BB	BB	BB	BB	BB	BB	1	1	1	1	1	1	1	1	1	1
699	CH11MM78	11	95299225			AA	AA	AA	AA	AA	AA	AA	AA	AA	AA	AA	AA	1	1	1	1	1	1	1	1	1	1
1408	CH11MM79	11	96196554	X		BB	AA	AA	AA	AA	AA	AA	AA	AA	AA	AA	AA	1	1	1	1	1	1	1	1	1	1
700	CH11MM80	11	96275988	X		BB	AA	AA	AA	AA	AA	AA	AA	AA	AA	AA	AA	1	1	1	1	1	1	1	1	1	1
195	CH11MM81	11	98152651	X		BB	AA	AA	AA	AA	AA	AA	AA	AA	AA	AA	AA	1	1	1	1	1	1	1	1	1	1
1122	CH11MM82	11	98590564	X		BB	AA	AA	AA	AA	AA	AA	AA	AA	AA	AA	AA	1	1	1	1	1	1	1	1	1	1
1055	CH11MM83	11	99721952			AA	AA	AA	AA	AA	AA	AA	AA	AA	AA	AA	AA	1	1	1	1	1	1	1	1	1	1
1955	CH11MM84	11	103272243			AA	AA	AA	AA	AA	AA	AA	AA	AA	AA	AA	AA	1	1	1	1	1	1	1	1	1	1
1331	CH11MM85	11	104908478			AA	AA	AA	AA	AA	AA	AA	AA	AA	AA	AA	AA	1	1	1	1	1	1	1	1	1	1
1942	CH11MM86	11	106649550	X		BB	AA	AA	AA	AA	AA	AA	AA	AA	AA	AA	AA	1	1	1	1	1	1	1	1	1	1
1917	CH11MM87	11	109065922	X		AA	BB	BB	BB	BB	BB	BB	BB	BB	BB	BB	BB	1	1	1	1	1	1	1	1	1	1
701	CH11MM88	11	110120256	X		AA	BB	BB	BB	BB	BB	BB	BB	BB	BB	BB	BB	1	1	1	1	1	1	1	1	1	1
702	CH11MM89	11	110832288	X		BB	AA	AA	AA	AA	AA	AA	AA	AA	AA	AA	AA	1	1	1	1	1	1	1	1	1	1
1191	CH11MM90	11	111905327	X		BB	AA	AA	AA	AA	AA	AA	AA	AA	AA	AA	AA	1	1	1	1	1	1	1	1	1	1
1334	CH11MM91	11	113674817	X		BB	AA	AA	AA	AA	AA	AA	AA	AA	AA	AA	AA	1	1	1	1	1	1	1	1	1	1
703	CH11MM92	11	115572156	X		BB	AA	AA	AA	AA	AA	AA	AA	AA	AA	AA	AA	1	1	1	1	1	1	1	1	1	1
1430	CH11MM93	11	120738678			BB	BB	BB	BB	BB	BB	BB	BB	BB	BB	BB	BB	1	1	1	1	1	1	1	1	1	1
5	CH12MM1GM1	12	3411972	X		BB	AA	AA	AA	AA	AA	AA	AA	AA	AA	AA	AA	1	1	1	1	1	1	1	1	1	1
1434	CH12MM2	12	4720216			BB	BB	BB	BB	BB	BB	BB	BB	BB	BB	BB	BB	1	1	1	1	1	1	1	1	1	1
1080	CH12MM3	12	5131626			BB	BB	BB	BB	BB	BB	BB	BB	BB	BB	BB	BB	1	1	1	1	1	1	1	1	1	1
704	CH12MM4	12	5648778			AA	AA	AA	AA	AA	AA	AA	AA	AA	AA	AA	AA	1	1	1	1	1	1	1	1	1	1
1227	CH12MM5	12	7371530			BB	BB	BB	BB	BB	BB	BB	BB	BB	BB	BB	BB	1	1	1	1	1	1	1	1	1	1
1403	CH12MM6	12	9687267	X		BB	AA	AA	AA	AA	AA	AA	AA	AA	AA	AA	AA	1	1	1	1	1	1	1	1	1	1
1847	CH12MM7	12	10028881	X		BB	AA	AA	AA	AA	AA	AA	AA	AA	AA	AA	AA	1	1	1	1	1	1	1	1	1	1
705	CH12MM8	12	10691032			AA	AA	AA	AA	AA	AA	AA	AA	AA	AA	AA	AA	1	1	1	1	1	1	1	1	1	1
706	CH12MM9	12	12036755	X		BB	AA	AA	AA	AA	AA	AA	AA	AA	AA	AA	AA	1	1	1	1	1	1	1	1	1	1
1466	CH12MM10	12	12114801	X		AA	BB	BB	BB	BB	BB	BB	BB	BB	BB	BB	BB	1	1	1	1	1	1	1	1	1	1
1084	CH12MM11	12	13507742	X		AA	BB	BB	BB	BB	BB	BB	BB	BB	BB	BB	BB	1	1	1	1	1	1	1	1	1	1
707	CH12MM12	12	14987941			BB	BB	BB	BB	BB	BB	BB	BB	BB	BB	BB	BB	1	1	1	1	1	1	1	1	1	1
1379	CH12MM13	12	16713381	X		BB	AA	AA	AA	AA	AA	AA	AA	AA	AA	AA	AA	1	1	1	1	1	1	1	1	1	1
708	CH12MM14	12	16811399	X		AA	BB	BB	BB	BB	BB	BB	BB	BB	BB	BB	BB	1	1	1	1	1	1	1	1	1	1
709	CH12MM15	12	17701648	X		AA	BB	BB	BB	BB	BB	BB	BB	BB	BB	BB	BB	1	1	1	1	1	1	1	1	1	1
1458	CH12MM16	12	19689285	X		AA	BB	BB	BB	BB	BB	BB	BB	BB	BB	BB	BB	1	1	1	1	1	1	1	1	1	1
710	CH12MM17	12	22949944	X		AA	BB	BB	BB	BB	BB	BB	BB	BB	BB	BB	BB	1	1	1	1	1	1	1	1	1	1
1054	CH12MM18	12	23976362			AA	AA	AA	AA	AA	AA	AA	AA	AA	AA	AA	AA	1	1	1	1	1	1	1	1	1	1
2042	CH12MM19	12	24901541	X		AA	BB	BB	BB	BB	BB	BB	BB	BB	BB	BB	BB	1	1	1	1	1	1	1	1	1	1
711	CH12MM20	12	25180902			BB	BB	BB	BB	BB	BB	BB	BB	BB	BB	BB	BB	1	1	1	1	1	1	1	1	1	1
1769	CH12MM21	12	25870085	X		AA	BB	BB	BB	BB	BB	BB	BB	BB	BB	BB	BB	1	1	1	1	1	1	1	1	1	1
1879	CH12MM22	12	26133320			AA	AA	AA	AA	AA	AA	AA	AA	AA	AA	AA	AA	1	1	1	1	1	1	1	1	1	1
1007	CH12MM23	12	26161896	X		AA	BB	BB	BB	BB	BB	BB	BB	BB	BB	BB	BB	1	1	1	1	1	1	1	1	1	1
1765	CH12MM24	12	29204179			BB	BB	BB	BB	BB	BB	BB	BB	BB	BB	BB	BB	1	1	1	1	1	1	1	1	1	1
1420	CH12MM25	12	30453856	X		AA	BB	BB	BB	BB	BB	BB	BB	BB	BB	BB	BB	1	1	1	1	1	1	1	1	1	1
712	CH12MM26	12	30659819	X		AA	BB	BB	BB	BB	BB	BB	BB	BB	BB	BB	BB	1	1	1	1	1	1	1	1	1	1
1020	CH12MM27	12	31531592			AA	AA	AA	AA	AA	AA	AA	AA	AA	AA	AA	AA	1	1	1	1	1	1	1	1	1	1
1859	CH12MM28	12	32032739			AA	AA	AA	AA	AA	AA	AA	AA	AA	AA	AA	AA	1	1	1	1	1	1	1	1	1	1
1101	CH12MM29	12	33110635			AA	AA	AA	AA	AA	AA	AA	AA	AA	AA	AA	AA	1	1	1	1	1	1	1	1	1	1
713	CH12MM30	12	34850909	X		BB	AA	AA	AA	AA	AA	AA	AA	AA	AA	AA	AA	1	1	1	1	1	1	1	1	1	1
714	CH12MM31	12	34954150			AA	AA	AA	AA	AA	AA	AA	AA	AA	AA	AA	AA	1	1	1	1	1	1	1	1	1	1
715	CH12MM32	12	35475720	X		BB	AA	AA	AA	AA	AA	AA	AA	AA	AA	AA	AA	1	1	1	1	1	1	1	1	1	1
39	CH12MM33	12	38788391			AA	AA	AA	AA	AA	AA	AA	AA	AA	AA	AA	AA	1	1	1	1	1	1	1	1	1	1
1001	CH12MM34BLK4	12	38867910		X	AA	AA	AA	AA	AA	AA	AA	AA	AA	AA	AA	AA	1	1	1	1	1	1	1	1	1	1
1516	CH12MM35	12	39432172			BB	BB	BB	BB	BB	BB	BB	BB	BB	BB	BB	BB	1	1	1	1	1	1	1	1	1	1
40	CH12MM36	12	40646532	X		AA	BB	BB	BB	BB	BB	BB	BB	BB	BB	BB	BB	1	1	1	1	1	1	1	1	1	1
196	CH12MM37	12	43135664			BB	BB	BB	BB	BB	BB	BB	BB	BB	BB	BB	BB	1	1	1	1	1	1	1	1	1	1
716	CH12MM38	12	45537591	X		BB	AA	AA	AA	AA	AA	AA	AA	AA	AA	AA	AA	1	1	1	1	1	1	1	1	1	1
717	CH12MM39	12	47738222	X		BB	AA	AA	AA	AA	AA	AA	AA	AA	AA	AA	AA	1	1	1	1	1	1	1	1	1	1
2043	CH12MM40	12	47778721	X		AA	BB	BB	BB	BB	BB	BB	BB	BB	BB	BB	BB	1	1	1	1	1	1	1	1	1	1
1179	CH12MM41	12	48181013	X		AA	BB	BB	BB	BB	BB	BB	BB	BB	BB	BB	BB	1	1	1	1	1	1	1	1	1	1
1354	CH12MM42	12	49142988	X		AA	BB	BB	BB	BB	BB	BB	BB	BB	BB	BB	BB	1	1	1	1	1	1	1	1	1	1
718	CH12MM43	12	51192106			AA	AA	AA	AA	AA	AA	AA	AA	AA	AA	AA	AA	1	1	1	1	1	1	1	1	1	1
1378	CH12MM44	12	53150903	X		AA	BB	BB	BB	BB	BB	BB	BB	BB	BB	BB	BB	1	1	1	1	1	1	1	1	1	1
237	CH12MM45	12	54143643	X		AA	BB	BB	BB	BB	BB	BB	BB	BB	BB	BB	BB	1	1	1	1	1	1	1	1	1	1
719	CH12MM46	12	57054274	X		BB	AA	AA	AA	AA	AA	AA	AA	AA	AA	AA	AA	1	1	1	1	1	1	1	1	1	1
197	CH12MM47	12	58421210			BB	BB	BB	BB	BB	BB	BB	BB	BB	BB	BB	BB	1	1	1	1	1	1	1	1	1	1
1221	CH12MM48	12	59848542	X		BB	AA	AA	AA	AA	AA	AA	AA	AA	AA	AA	AA	1	1	1	1	1	1	1	1	1	1
720	CH12MM49	12	62474249	X		AA	BB	BB	BB	BB	BB	BB	BB	BB	BB	BB	BB	1	1	1	1	1	1	1	1	1	1
1890	CH12MM50	12	63022076			AA	AA	AA	AA	AA	AA	AA	AA	AA	AA	AA	AA	1	1	1	1	1	1	1	1	1	1
1386	CH12MM51	12	64055557	X		BB	AA	AA	AA	AA	AA	AA	AA	AA	AA	AA	AA	1	1	1	1	1	1	1	1	1	1
721	CH12MM52	12	64869269	X		AA	BB	BB	BB	BB	BB	BB	BB	BB	BB	BB	BB	1	1	1	1	1	1	1	1	1	1
1740	CH12MM53	12	65498422	X		BB	AA	AA	AA	AA	AA	AA	AA	AA	AA	AA	AA	1	1	1	1	1	1	1	1	1	1
722	CH12MM54	12	66729742	X		BB	AA	AA	AA	AA	AA	AA	AA	AA	AA	AA	AA	1	1	1	1	1	1	1	1	1	1
723	CH12MM55	12	68166409	X		AA	BB	BB	BB	BB	BB	BB	BB	BB	BB	BB	BB	1	1	1	1	1	1	1	1	1	1
1089	CH12MM56	12	70010856	X		BB	AA	AA	AA	AA	AA	AA	AA	AA	AA	AA	AA	1	1	1	1	1	1	1	1	1	1
1936	CH12MM57GM2	12	70079425	X		AA	BB	BB	BB	BB	BB	BB	BB	BB	BB	BB	BB	1	1	1	1	1	1	1	1	1	1
724	CH12MM58	12	71665916	X		BB	AA	AA	AA	AA	AA	AA	AA	AA	AA	AA	AA	1	1	1	1	1	1	1	1	1	1
198	CH12MM59	12	73900965	X		AA	BB	BB	BB	BB	BB	BB	BB	BB	BB	BB	BB	1	1	1	1	1	1	1	1	1	1
1133	CH12MM60	12	74558132	X		AA	BB	BB	BB	BB	BB	BB	BB	BB	BB	BB	BB	1	1	1	1	1	1	1	1	1	1
725	CH12MM61	12	75962840	X		AA	BB	BB	BB	BB	BB	BB	BB	BB	BB	BB	BB	1	1	1	1	1	1	1	1	1	1
726	CH12MM62	12	77468587			AA	AA	AA	AA	AA	AA	AA	AA	AA	AA	AA	AA	1	1	1	1	1	1	1	1	1	1
727	CH12MM63	12	79092079	X		BB	AA	AA	AA	AA	AA	AA	AA	AA	AA	AA	AA	1	1	1	1	1	1	1	1	1	1
1451	CH12MM64	12	82379744	X		BB	AA	AA	AA	AA	AA	AA	AA	AA	AA	AA	AA	1	1	1	1	1	1	1	1	1	1
296	CH12MM65	12	84315897			BB	BB	BB	BB	BB	BB	BB	BB	BB	BB	BB	BB	1	1	1	1	1	1	1	1	1	1
41	CH12MM66	12	84750094	X		BB	AA	AA	AA	AA	AA	AA	AA	AA	AA	AA	AA	1	1	1	1	1	1	1	1	1	1
1176	CH12MM67	12	85932990	X		BB	AA	AA	AA	AA	AA	AA	AA	AA	AA	AA	AA	1	1	1	1	1	1	1	1	1	1
18	CH12MM68BLK10	12	86534440	X	X	AA	BB	BB	BB	BB	BB	BB	BB	BB	BB	BB	BB	1	1	1	1	1	1	1	1	1	1
728	CH12MM69	12	86574038	X		AA	BB	BB	BB	BB	BB	BB	BB	BB	BB	BB	BB	1	1	1	1	1	1	1	1	1	1
1750	CH12MM70	12	88966851			AA	AA	AA	AA	AA	AA	AA	AA	AA	AA	AA	AA	1	1	1	1	1	1	1	1	1	1
1673	CH12MM71	12	90002245			AA	AA	AA	AA	AA	AA	AA	AA	AA	AA	AA	AA	1	1	1	1	1	1	1	1	1	1
729	CH12MM72	12	90714740			AA	AA	AA	AA	AA	AA	AA	AA	AA	AA	AA	AA	1	1	1	1	1	1	1	1	1	1
730	CH12MM73	12	92693591	X		BB	AA	AA	AA	AA	AA	AA	AA	AA	AA	AA	AA	1	1	1	1	1	1	1	1	1	1
731	CH12MM74	12	94195303	X		AA	BB	BB	BB	BB	BB	BB	BB	BB	BB	BB	BB	1	1	1	1	1	1	1	1	1	1
1449	CH12MM75	12	94501426	X		BB	AA	AA	AA	AA	AA	AA	AA	AA	AA	AA	AA	1	1	1	1	1	1	1	1	1	1
732	CH12MM76	12	95793494	X		AA	BB	BB	BB	BB	BB	BB	BB	BB	BB	BB	BB	1	1	1	1	1	1	1	1	1	1
1346	CH12MM77	12	96438694	X		AA	BB	BB	BB	BB	BB	BB	BB	BB	BB	BB	BB	1	1	1	1	1	1	1	1	1	1
733	CH12MM78	12	97207111			AA	AA	AA	AA	AA	AA	AA	AA	AA	AA	AA	AA	1	1	1	1	1	1	1	1	1	1
2028	CH12MM79	12	99106508			BB	BB	BB	BB	BB	BB	BB	BB	BB	BB	BB	BB	1	1	1	1	1	1	1	1	1	1
734	CH12MM80	12	101121028			AA	AA	AA	AA	AA	AA	AA	AA	AA	AA	AA	AA	1	1	1	1	1	1	1	1	1	1
1950	CH12MM81	12	103432150			AA	AA	AA	AA	AA	AA	AA	AA	AA	AA	AA	AA	1	1	1	1	1	1	1	1	1	1
2027	CH12MM82	12	104240580			BB	BB	BB	BB	BB	BB	BB	BB	BB	BB	BB	BB	1	1	1	1	1	1	1	1	1	1
38	CH12MM83	12	104545022			AA	AA	AA	AA	AA	AA	AA	AA	AA	AA	AA	AA	1	1	1	1	1	1	1	1	1	1
735	CH12MM84	12	106863515			BB	BB	BB	BB	BB	BB	BB	BB	BB	BB	BB	BB	1	1	1	1	1	1	1	1	1	1
736	CH12MM85	12	107255256			BB	BB	BB	BB	BB	BB	BB	BB	BB	BB	BB	BB	1	1	1	1	1	1	1	1	1	1
1024	CH12MM86GM3	12	108727612	X		AA	BB	BB	BB	BB	BB	BB	BB	BB	BB	BB	BB	1	1	1	1	1	1	1	1	1	1
1043	CH12MM87GM4	12	111163171	X		AA	BB	BB	BB	BB	BB	BB	BB	BB	BB	BB	BB	1	1	1	1	1	1	1	1	1	1
1292	CH12MM88	12	112704261	X		BB	AA	AA	AA	AA	AA	AA	AA	AA	AA	AA	AA	1	1	1	1	1	1	1	1	1	1
1882	CH12MM89	12	114227574	X		BB	AA	AA	AA	AA	AA	AA	AA	AA	AA	AA	AA	1	1	1	1	1	1	1	1	1	1
1759	CH13MM1	13	3556871	X		AA	BB	BB	BB	BB	BB	BB	BB	BB	BB	BB	BB	1	1	1	1	1	1	1	1	1	1
737	CH13MM2	13	4242635	X		AA	BB	BB	BB	BB	BB	BB	BB	BB	BB	BB	BB	1	1	1	1	1	1	1	1	1	1
738	CH13MM3GM1	13	5183784	X		AA	BB	BB	BB	BB	BB	BB	BB	BB	BB	BB	BB	1	1	1	1	1	1	1	1	1	1
739	CH13MM4	13	5374001	X		AA	BB	BB	BB	BB	BB	BB	BB	BB	BB	BB	BB	1	1	1	1	1	1	1	1	1	1
740	CH13MM5BLK1	13	6304055	X	X	BB	AA	AA	AA	AA	AA	AA	AA	AA	AA	AA	AA	1	1	1	1	1	1	1	1	1	1
1853	CH13MM6	13	7490090			BB	BB	BB	BB	BB	BB	BB	BB	BB	BB	BB	BB	1	1	1	1	1	1	1	1	1	1
741	CH13MM7	13	9267297	X		AA	BB	BB	BB	BB	BB	BB	BB	BB	BB	BB	BB	1	1	1	1	1	1	1	1	1	1
742	CH13MM8	13	10721776	X		BB	AA	AA	AA	AA	AA	AA	AA	AA	AA	AA	AA	1	1	1	1	1	1	1	1	1	1
743	CH13MM9	13	12961456	X		AA	BB	BB	BB	BB	BB	BB	BB	BB	BB	BB	BB	1	1	1	1	1	1	1	1	1	1
1892	CH13MM10	13	14769173	X		AA	BB	BB	BB	BB	BB	BB	BB	BB	BB	BB	BB	1	1	1	1	1	1	1	1	1	1
744	CH13MM11	13	15697964			BB	BB	BB	BB	BB	BB	BB	BB	BB	BB	BB	BB	1	1	1	1	1	1	1	1	1	1
998	CH13MM12	13	16362951			BB	BB	BB	BB	BB	BB	BB	BB	BB	BB	BB	BB	1	1	1	1	1	1	1	1	1	1
1229	CH13MM13	13	16665395			BB	BB	BB	BB	BB	BB	BB	BB	BB	BB	BB	BB	1	1	1	1	1	1	1	1	1	1
1487	CH13MM14	13	16752051			BB	BB	BB	BB	BB	BB	BB	BB	BB	BB	BB	BB	1	1	1	1	1	1	1	1	1	1
745	CH13MM15	13	18523821	X		BB	AA	AA	AA	AA	AA	AA	AA	AA	AA	AA	AA	1	1	1	1	1	1	1	1	1	1
1863	CH13MM16	13	19481485			AA	AA	AA	AA	AA	AA	AA	AA	AA	AA	AA	AA	1	1	1	1	1	1	1	1	1	1
1235	CH13MM17	13	20906467			BB	BB	BB	BB	BB	BB	BB	BB	BB	BB	BB	BB	1	1	1	1	1	1	1	1	1	1
2021	CH13MM18	13	21288276			AA	AA	AA	AA	AA	AA	AA	AA	AA	AA	AA	AA	1	1	1	1	1	1	1	1	1	1
1139	CH13MM19	13	22465317	X		BB	AA	AA	AA	AA	AA	AA	AA	AA	AA	AA	AA	1	1	1	1	1	1	1	1	1	1
2022	CH13MM20	13	23705492			BB	BB	BB	BB	BB	BB	BB	BB	BB	BB	BB	BB	1	1	1	1	1	1	1	1	1	1
1824	CH13MM21	13	25304682			AA	AA	AA	AA	AA	AA	AA	AA	AA	AA	AA	AA	1	1	1	1	1	1	1	1	1	1
42	CH13MM22	13	27061395			BB	BB	BB	BB	BB	BB	BB	BB	BB	BB	BB	BB	1	1	1	1	1	1	1	1	1	1
746	CH13MM23	13	30057195			BB	BB	BB	BB	BB	BB	BB	BB	BB	BB	BB	BB	1	1	1	1	1	1	1	1	1	1
1411	CH13MM24	13	30653000	X		BB	AA	AA	AA	AA	AA	AA	AA	AA	AA	AA	AA	1	1	1	1	1	1	1	1	1	1
1419	CH13MM25	13	31374009			AA	AA	AA	AA	AA	AA	AA	AA	AA	AA	AA	AA	1	1	1	1	1	1	1	1	1	1
956	CH13MM26	13	32861685			AA	AA	AA	AA	AA	AA	AA	AA	AA	AA	AA	AA	1	1	1	1	1	1	1	1	1	1
1388	CH13MM27	13	33614779			BB	BB	BB	BB	BB	BB	BB	BB	BB	BB	BB	BB	1	1	1	1	1	1	1	1	1	1
747	CH13MM28GM2	13	34222242			AA	AA	AA	AA	AA	AA	AA	AA	AA	AA	AA	AA	1	1	1	1	1	1	1	1	1	1
1509	CH13MM29	13	34496200			BB	BB	BB	BB	BB	BB	BB	BB	BB	BB	BB	BB	1	1	1	1	1	1	1	1	1	1
748	CH13MM30	13	35994885			AA	AA	AA	AA	AA	AA	AA	AA	AA	AA	AA	AA	1	1	1	1	1	1	1	1	1	1
1809	CH13MM31	13	36689418			AA	AA	AA	AA	AA	AA	AA	AA	AA	AA	AA	AA	1	1	1	1	1	1	1	1	1	1
199	CH13MM32	13	36959616	X		AA	BB	BB	BB	BB	BB	BB	BB	BB	BB	BB	BB	1	1	1	1	1	1	1	1	1	1
200	CH13MM33	13	39478973	X		AA	BB	BB	BB	BB	BB	BB	BB	BB	BB	BB	BB	1	1	1	1	1	1	1	1	1	1
1004	CH13MM34	13	41494375			AA	AA	AA	AA	AA	AA	AA	AA	AA	AA	AA	AA	1	1	1	1	1	1	1	1	1	1
749	CH13MM35	13	42287337	X		AA	BB	BB	BB	BB	BB	BB	BB	BB	BB	BB	BB	1	1	1	1	1	1	1	1	1	1
1431	CH13MM36	13	42620079	X		BB	AA	AA	AA	AA	AA	AA	AA	AA	AA	AA	AA	1	1	1	1	1	1	1	1	1	1
23	CH13MM37GM3	13	43126831	X		BB	AA	AA	AA	AA	AA	AA	AA	AA	AA	AA	AA	1	1	1	1	1	1	1	1	1	1
1272	CH13MM38	13	44823434			AA	AA	AA	AA	AA	AA	AA	AA	AA	AA	AA	AA	1	1	1	1	1	1	1	1	1	1
1980	CH13MM39	13	46624183	X		AA	BB	BB	BB	BB	BB	BB	BB	BB	BB	BB	BB	1	1	1	1	1	1	1	1	1	1
1793	CH13MM40	13	47310947	X		BB	AA	AA	AA	AA	AA	AA	AA	AA	AA	AA	AA	1	1	1	1	1	1	1	1	1	1
750	CH13MM41	13	50702277	X		AA	BB	BB	BB	BB	BB	BB	BB	BB	BB	BB	BB	1	1	1	1	1	1	1	1	1	1
1299	CH13MM42	13	54042656	X		AA	BB	BB	BB	BB	BB	BB	BB	BB	BB	BB	BB	1	1	1	1	1	1	1	1	1	1
1479	CH13MM43	13	55330594	X		AA	BB	BB	BB	BB	BB	BB	BB	BB	BB	BB	BB	1	1	1	1	1	1	1	1	1	1
1351	CH13MM44	13	56358945	X		BB	AA	AA	AA	AA	AA	AA	AA	AA	AA	AA	AA	1	1	1	1	1	1	1	1	1	1
201	CH13MM45	13	57848844			AA	AA	AA	AA	AA	AA	AA	AA	AA	AA	AA	AA	1	1	1	1	1	1	1	1	1	1
202	CH13MM46	13	58589465			AA	AA	AA	AA	AA	AA	AA	AA	AA	AA	AA	AA	1	1	1	1	1	1	1	1	1	1
751	CH13MM47	13	59560600	X		AA	BB	BB	BB	BB	BB	BB	BB	BB	BB	BB	BB	1	1	1	1	1	1	1	1	1	1
1285	CH13MM48	13	59860578	X		BB	AA	AA	AA	AA	AA	AA	AA	AA	AA	AA	AA	1	1	1	1	1	1	1	1	1	1
1425	CH13MM49	13	63566794	X		BB	AA	AA	AA	AA	AA	AA	AA	AA	AA	AA	AA	1	1	1	1	1	1	1	1	1	1
1615	CH13MM50	13	63888326			BB	BB	BB	BB	BB	BB	BB	BB	BB	BB	BB	BB	1	1	1	1	1	1	1	1	1	1
1463	CH13MM51	13	65760534	X		AA	BB	BB	BB	BB	BB	BB	BB	BB	BB	BB	BB	1	1	1	1	1	1	1	1	1	1
752	CH13MM52	13	67736821	X		BB	AA	AA	AA	AA	AA	AA	AA	AA	AA	AA	AA	1	1	1	1	1	1	1	1	1	1
753	CH13MM53	13	70810674	X		BB	AA	AA	AA	AA	AA	AA	AA	AA	AA	AA	AA	1	1	1	1	1	1	1	1	1	1
754	CH13MM54	13	71955117	X		BB	AA	AA	AA	AA	AA	AA	AA	AA	AA	AA	AA	1	1	1	1	1	1	1	1	1	1
755	CH13MM55	13	74156236	X		AA	BB	BB	BB	BB	BB	BB	BB	BB	BB	BB	BB	1	1	1	1	1	1	1	1	1	1
2023	CH13MM56	13	75132382			AA	AA	AA	AA	AA	AA	AA	AA	AA	AA	AA	AA	1	1	1	1	1	1	1	1	1	1
203	CH13MM57	13	77019901	X		BB	AA	AA	AA	AA	AA	AA	AA	AA	AA	AA	AA	1	1	1	1	1	1	1	1	1	1
756	CH13MM58	13	78683446	X		AA	BB	BB	BB	BB	BB	BB	BB	BB	BB	BB	BB	1	1	1	1	1	1	1	1	1	1
268	CH13MM59	13	81332738			BB	BB	BB	BB	BB	BB	BB	BB	BB	BB	BB	BB	1	1	1	1	1	1	1	1	1	1
1795	CH13MM60	13	82197498			BB	BB	BB	BB	BB	BB	BB	BB	BB	BB	BB	BB	1	1	1	1	1	1	1	1	1	1
1265	CH13MM61	13	83174585	X		AA	BB	BB	BB	BB	BB	BB	BB	BB	BB	BB	BB	1	1	1	1	1	1	1	1	1	1
204	CH13MM62	13	84796434			BB	BB	BB	BB	BB	BB	BB	BB	BB	BB	BB	BB	1	1	1	1	1	1	1	1	1	1
1085	CH13MM63	13	86241392	X		AA	BB	BB	BB	BB	BB	BB	BB	BB	BB	BB	BB	1	1	1	1	1	1	1	1	1	1
1920	CH13MM64	13	87331201			BB	BB	BB	BB	BB	BB	BB	BB	BB	BB	BB	BB	1	1	1	1	1	1	1	1	1	1
1840	CH13MM65	13	87807463			AA	AA	AA	AA	AA	AA	AA	AA	AA	AA	AA	AA	1	1	1	1	1	1	1	1	1	1
205	CH13MM66	13	88548023	X		AA	BB	BB	BB	BB	BB	BB	BB	BB	BB	BB	BB	1	1	1	1	1	1	1	1	1	1
1865	CH13MM67	13	88817196	X		AA	BB	BB	BB	BB	BB	BB	BB	BB	BB	BB	BB	1	1	1	1	1	1	1	1	1	1
206	CH13MM68	13	89447298	X		AA	BB	BB	BB	BB	BB	BB	BB	BB	BB	BB	BB	1	1	1	1	1	1	1	1	1	1
757	CH13MM69GM4	13	89726949	X		AA	BB	BB	BB	BB	BB	BB	BB	BB	BB	BB	BB	1	1	1	1	1	1	1	1	1	1
758	CH13MM70	13	94000606	X		AA	BB	BB	BB	BB	BB	BB	BB	BB	BB	BB	BB	1	1	1	1	1	1	1	1	1	1
1774	CH13MM71GM5	13	95528816			BB	BB	BB	BB	BB	BB	BB	BB	BB	BB	BB	BB	1	1	1	1	1	1	1	1	1	1
759	CH13MM72	13	95596507			BB	BB	BB	BB	BB	BB	BB	BB	BB	BB	BB	BB	1	1	1	1	1	1	1	1	1	1
1616	CH13MM73	13	97200857	X		BB	AA	AA	AA	AA	AA	AA	AA	AA	AA	AA	AA	1	1	1	1	1	1	1	1	1	1
760	CH13MM74	13	100181409	X		BB	AA	AA	AA	AA	AA	AA	AA	AA	AA	AA	AA	1	1	1	1	1	1	1	1	1	1
1948	CH13MM75	13	100595006			BB	BB	BB	BB	BB	BB	BB	BB	BB	BB	BB	BB	1	1	1	1	1	1	1	1	1	1
761	CH13MM76	13	102442609			AA	AA	AA	AA	AA	AA	AA	AA	AA	AA	AA	AA	1	1	1	1	1	1	1	1	1	1
762	CH13MM77	13	103563881	X		AA	BB	BB	BB	BB	BB	BB	BB	BB	BB	BB	BB	1	1	1	1	1	1	1	1	1	1
763	CH13MM78	13	105593959			BB	BB	BB	BB	BB	BB	BB	BB	BB	BB	BB	BB	1	1	1	1	1	1	1	1	1	1
764	CH13MM79	13	107432985	X		BB	AA	AA	AA	AA	AA	AA	AA	AA	AA	AA	AA	1	1	1	1	1	1	1	1	1	1
1026	CH13MM80BLK13	13	108979531	X	X	BB	AA	AA	AA	AA	AA	AA	AA	AA	AA	AA	AA	1	1	1	1	1	1	1	1	1	1
765	CH13MM81	13	109707882	X		BB	AA	AA	AA	AA	AA	AA	AA	AA	AA	AA	AA	1	1	1	1	1	1	1	1	1	1
207	CH13MM82	13	110861665			AA	AA	AA	AA	AA	AA	AA	AA	AA	AA	AA	AA	1	1	1	1	1	1	1	1	1	1
1798	CH13MM83	13	112118515			AA	AA	AA	AA	AA	AA	AA	AA	AA	AA	AA	AA	1	1	1	1	1	1	1	1	1	1
1866	CH13MM84	13	112888923	X		AA	BB	BB	BB	BB	BB	BB	BB	BB	BB	BB	BB	1	1	1	1	1	1	1	1	1	1
766	CH13MM85	13	113209165	X		BB	AA	AA	AA	AA	AA	AA	AA	AA	AA	AA	AA	1	1	1	1	1	1	1	1	1	1
767	CH13MM86	13	115056838			BB	BB	BB	BB	BB	BB	BB	BB	BB	BB	BB	BB	1	1	1	1	1	1	1	1	1	1
287	CH13MM87BLK14GM6-BM	13	120164258		X	NC	BB	BB	BB	BB	BB	BB	BB	BB	BB	BB	BB	1	1	1	1	1	1	1	1	1	1
288	CH13MM88BLK15GM7-BM	13	120164565		X	BB	NC	NC	NC	NC	NC	NC	NC	NC	NC	NC	NC	NA	NA	NA	NA	NA	NA	NA	NA	NA	NA
1617	CH14MM1	14	3890426			AA	AA	AA	AA	AA	AA	AA	AA	AA	AA	AA	AA	1	1	1	1	1	1	1	1	1	1
768	CH14MM2GM1	14	4816550	X		BB	AA	AA	AA	AA	AA	AA	AA	AA	AA	AA	AA	1	1	1	1	1	1	1	1	1	1
1875	CH14MM3	14	5945767	X		BB	AA	AA	AA	AA	AA	AA	AA	AA	AA	AA	AA	1	1	1	1	1	1	1	1	1	1
1061	CH14MM4	14	7401248	X		AA	BB	BB	BB	BB	BB	BB	BB	BB	BB	BB	BB	1	1	1	1	1	1	1	1	1	1
1190	CH14MM5	14	7512933	X		BB	AA	AA	AA	AA	AA	AA	AA	AA	AA	AA	AA	1	1	1	1	1	1	1	1	1	1
1687	CH14MM6	14	8435084			AA	AA	AA	AA	AA	AA	AA	AA	AA	AA	AA	AA	1	1	1	1	1	1	1	1	1	1
769	CH14MM7	14	8848582	X		AA	BB	BB	BB	BB	BB	BB	BB	BB	BB	BB	BB	1	1	1	1	1	1	1	1	1	1
1844	CH14MM8	14	9149500	X		BB	AA	AA	AA	AA	AA	AA	AA	AA	AA	AA	AA	1	1	1	1	1	1	1	1	1	1
1476	CH14MM9	14	12874743	X		AA	BB	BB	BB	BB	BB	BB	BB	BB	BB	BB	BB	1	1	1	1	1	1	1	1	1	1
1270	CH14MM10	14	15973497	X		BB	AA	AA	AA	AA	AA	AA	AA	AA	AA	AA	AA	1	1	1	1	1	1	1	1	1	1
1317	CH14MM11	14	17362990	X		BB	AA	AA	AA	AA	AA	AA	AA	AA	AA	AA	AA	1	1	1	1	1	1	1	1	1	1
770	CH14MM12	14	19006267	X		AA	BB	BB	BB	BB	BB	BB	BB	BB	BB	BB	BB	1	1	1	1	1	1	1	1	1	1
1291	CH14MM13	14	20092583	X		BB	AA	AA	AA	AA	AA	AA	AA	AA	AA	AA	AA	1	1	1	1	1	1	1	1	1	1
208	CH14MM14	14	21555237	X		BB	AA	AA	AA	AA	AA	AA	AA	AA	AA	AA	AA	1	1	1	1	1	1	1	1	1	1
1649	CH14MM15	14	22146531			BB	BB	BB	BB	BB	BB	BB	BB	BB	BB	BB	BB	1	1	1	1	1	1	1	1	1	1
771	CH14MM16	14	22364262	X		BB	AA	AA	AA	AA	AA	AA	AA	AA	AA	AA	AA	1	1	1	1	1	1	1	1	1	1
1959	CH14MM17	14	24042337			BB	BB	BB	BB	BB	BB	BB	BB	BB	BB	BB	BB	1	1	1	1	1	1	1	1	1	1
772	CH14MM18	14	25516466	X		AA	BB	BB	BB	BB	BB	BB	BB	BB	BB	BB	BB	1	1	1	1	1	1	1	1	1	1
1618	CH14MM19	14	27218513	X		BB	AA	AA	AA	AA	AA	AA	AA	AA	AA	AA	AA	1	1	1	1	1	1	1	1	1	1
773	CH14MM20	14	27701835	X		BB	AA	AA	AA	AA	AA	AA	AA	AA	AA	AA	AA	1	1	1	1	1	1	1	1	1	1
1862	CH14MM21	14	28306368	X		BB	AA	AA	AA	AA	AA	AA	AA	AA	AA	AA	AA	1	1	1	1	1	1	1	1	1	1
1307	CH14MM22	14	29838823	X		AA	BB	BB	BB	BB	BB	BB	BB	BB	BB	BB	BB	1	1	1	1	1	1	1	1	1	1
774	CH14MM23	14	31429298	X		BB	AA	AA	AA	AA	AA	AA	AA	AA	AA	AA	AA	1	1	1	1	1	1	1	1	1	1
1681	CH14MM24	14	31484473			BB	BB	BB	BB	BB	BB	BB	BB	BB	BB	BB	BB	1	1	1	1	1	1	1	1	1	1
1361	CH14MM25	14	33391532	X		AA	BB	BB	BB	BB	BB	BB	BB	BB	BB	BB	BB	1	1	1	1	1	1	1	1	1	1
775	CH14MM26	14	35194216			AA	AA	AA	AA	AA	AA	AA	AA	AA	AA	AA	AA	1	1	1	1	1	1	1	1	1	1
776	CH14MM27	14	35609633			BB	BB	BB	BB	BB	BB	BB	BB	BB	BB	BB	BB	1	1	1	1	1	1	1	1	1	1
777	CH14MM28	14	37242020			BB	BB	BB	BB	BB	BB	BB	BB	BB	BB	BB	BB	1	1	1	1	1	1	1	1	1	1
778	CH14MM29	14	38359897	X		AA	BB	BB	BB	BB	BB	BB	BB	BB	BB	BB	BB	1	1	1	1	1	1	1	1	1	1
209	CH14MM30	14	39508866	X		BB	AA	AA	AA	AA	AA	AA	AA	AA	AA	AA	AA	1	1	1	1	1	1	1	1	1	1
779	CH14MM31	14	41201261	X		BB	AA	AA	AA	AA	AA	AA	AA	AA	AA	AA	AA	1	1	1	1	1	1	1	1	1	1
269	CH14MM32	14	42906842	X		AA	BB	BB	BB	BB	BB	BB	BB	BB	BB	BB	BB	1	1	1	1	1	1	1	1	1	1
1161	CH14MM33	14	44880408	X		AA	BB	BB	BB	BB	BB	BB	BB	BB	BB	BB	BB	1	1	1	1	1	1	1	1	1	1
1984	CH14MM34	14	46391975			BB	BB	BB	BB	BB	BB	BB	BB	BB	BB	BB	BB	1	1	1	1	1	1	1	1	1	1
1685	CH14MM35	14	46613044			AA	AA	AA	AA	AA	AA	AA	AA	AA	AA	AA	AA	1	1	1	1	1	1	1	1	1	1
780	CH14MM36	14	46619173	X		AA	BB	BB	BB	BB	BB	BB	BB	BB	BB	BB	BB	1	1	1	1	1	1	1	1	1	1
781	CH14MM37	14	47596815			BB	BB	BB	BB	BB	BB	BB	BB	BB	BB	BB	BB	1	1	1	1	1	1	1	1	1	1
782	CH14MM38	14	47801247			AA	AA	AA	AA	AA	AA	AA	AA	AA	AA	AA	AA	1	1	1	1	1	1	1	1	1	1
1295	CH14MM39	14	50807707			AA	AA	AA	AA	AA	AA	AA	AA	AA	AA	AA	AA	1	1	1	1	1	1	1	1	1	1
210	CH14MM40	14	52829293			AA	AA	AA	AA	AA	AA	AA	AA	AA	AA	AA	AA	1	1	1	1	1	1	1	1	1	1
783	CH14MM41	14	53885592			BB	BB	BB	BB	BB	BB	BB	BB	BB	BB	BB	BB	1	1	1	1	1	1	1	1	1	1
1634	CH14MM42	14	54793166			AA	AA	AA	AA	AA	AA	AA	AA	AA	AA	AA	AA	1	1	1	1	1	1	1	1	1	1
1364	CH14MM43	14	54913181	X		AA	BB	BB	BB	BB	BB	BB	BB	BB	BB	BB	BB	1	1	1	1	1	1	1	1	1	1
784	CH14MM44	14	58969551	X		AA	BB	BB	BB	BB	BB	BB	BB	BB	BB	BB	BB	1	1	1	1	1	1	1	1	1	1
1189	CH14MM45	14	60335045			AA	AA	AA	AA	AA	AA	AA	AA	AA	AA	AA	AA	1	1	1	1	1	1	1	1	1	1
785	CH14MM46	14	61543475	X		AA	BB	BB	BB	BB	BB	BB	BB	BB	BB	BB	BB	1	1	1	1	1	1	1	1	1	1
1619	CH14MM47GM2	14	62380282	X		BB	AA	AA	AA	AA	AA	AA	AA	AA	AA	AA	AA	1	1	1	1	1	1	1	1	1	1
1495	CH14MM48	14	63041573	X		BB	AA	AA	AA	AA	AA	AA	AA	AA	AA	AA	AA	1	1	1	1	1	1	1	1	1	1
786	CH14MM49	14	63674408	X		BB	AA	AA	AA	AA	AA	AA	AA	AA	AA	AA	AA	1	1	1	1	1	1	1	1	1	1
1358	CH14MM50	14	64968413	X		BB	AA	AA	AA	AA	AA	AA	AA	AA	AA	AA	AA	1	1	1	1	1	1	1	1	1	1
1309	CH14MM51	14	65580751	X		AA	BB	BB	BB	BB	BB	BB	BB	BB	BB	BB	BB	1	1	1	1	1	1	1	1	1	1
1701	CH14MM52	14	66473686	X		BB	AA	AA	AA	AA	AA	AA	AA	AA	AA	AA	AA	1	1	1	1	1	1	1	1	1	1
306	CH14MM53	14	67681669	X		AA	BB	BB	BB	BB	BB	BB	BB	BB	BB	BB	BB	1	1	1	1	1	1	1	1	1	1
787	CH14MM54	14	68180077	X		BB	AA	AA	AA	AA	AA	AA	AA	AA	AA	AA	AA	1	1	1	1	1	1	1	1	1	1
788	CH14MM55	14	70793464	X		AA	BB	BB	BB	BB	BB	BB	BB	BB	BB	BB	BB	1	1	1	1	1	1	1	1	1	1
1038	CH14MM56	14	71540901			AA	AA	AA	AA	AA	AA	AA	AA	AA	AA	AA	AA	1	1	1	1	1	1	1	1	1	1
1683	CH14MM57BLK4	14	72408389	X	X	AA	BB	BB	BB	BB	BB	BB	BB	BB	BB	BB	BB	1	1	1	1	1	1	1	1	1	1
43	CH14MM58	14	73162771			BB	BB	BB	BB	BB	BB	BB	BB	BB	BB	BB	BB	1	1	1	1	1	1	1	1	1	1
789	CH14MM59	14	74092548			BB	BB	BB	BB	BB	BB	BB	BB	BB	BB	BB	BB	1	1	1	1	1	1	1	1	1	1
1871	CH14MM60	14	75261976	X		BB	AA	AA	AA	AA	AA	AA	AA	AA	AA	AA	AA	1	1	1	1	1	1	1	1	1	1
952	CH14MM61	14	75264080			BB	BB	BB	BB	BB	BB	BB	BB	BB	BB	BB	BB	1	1	1	1	1	1	1	1	1	1
790	CH14MM62	14	78061668			BB	BB	BB	BB	BB	BB	BB	BB	BB	BB	BB	BB	1	1	1	1	1	1	1	1	1	1
1401	CH14MM63	14	78686463			BB	BB	BB	BB	BB	BB	BB	BB	BB	BB	BB	BB	1	1	1	1	1	1	1	1	1	1
791	CH14MM64	14	80784363			BB	BB	BB	BB	BB	BB	BB	BB	BB	BB	BB	BB	1	1	1	1	1	1	1	1	1	1
1958	CH14MM65	14	82944063			BB	BB	BB	BB	BB	BB	BB	BB	BB	BB	BB	BB	1	1	1	1	1	1	1	1	1	1
1845	CH14MM66	14	83887230			BB	BB	BB	BB	BB	BB	BB	BB	BB	BB	BB	BB	1	1	1	1	1	1	1	1	1	1
792	CH14MM67	14	85287050			AA	AA	AA	AA	AA	AA	AA	AA	AA	AA	AA	AA	1	1	1	1	1	1	1	1	1	1
793	CH14MM68	14	89372338			BB	BB	BB	BB	BB	BB	BB	BB	BB	BB	BB	BB	1	1	1	1	1	1	1	1	1	1
1293	CH14MM69	14	92002849	X		AA	BB	BB	BB	BB	BB	BB	BB	BB	BB	BB	BB	1	1	1	1	1	1	1	1	1	1
1731	CH14MM70	14	92434091	X		AA	BB	BB	BB	BB	BB	BB	BB	BB	BB	BB	BB	1	1	1	1	1	1	1	1	1	1
44	CH14MM71	14	94845626	X		BB	AA	AA	AA	AA	AA	AA	AA	AA	AA	AA	AA	1	1	1	1	1	1	1	1	1	1
794	CH14MM72	14	98188914	X		BB	AA	AA	AA	AA	AA	AA	AA	AA	AA	AA	AA	1	1	1	1	1	1	1	1	1	1
1081	CH14MM73	14	98578208			AA	AA	AA	AA	AA	AA	AA	AA	AA	AA	AA	AA	1	1	1	1	1	1	1	1	1	1
1226	CH14MM74	14	98713773	X		BB	AA	AA	AA	AA	AA	AA	AA	AA	AA	AA	AA	1	1	1	1	1	1	1	1	1	1
795	CH14MM75	14	99047545	X		AA	BB	BB	BB	BB	BB	BB	BB	BB	BB	BB	BB	1	1	1	1	1	1	1	1	1	1
211	CH14MM76	14	99774290	X		AA	BB	BB	BB	BB	BB	BB	BB	BB	BB	BB	BB	1	1	1	1	1	1	1	1	1	1
1633	CH14MM77BLK8	14	102368939	X	X	BB	AA	AA	AA	AA	AA	AA	AA	AA	AA	AA	AA	1	1	1	1	1	1	1	1	1	1
1402	CH14MM78	14	103068000	X		BB	AA	AA	AA	AA	AA	AA	AA	AA	AA	AA	AA	1	1	1	1	1	1	1	1	1	1
1620	CH14MM79GM3	14	103363409	X		AA	BB	BB	BB	BB	BB	BB	BB	BB	BB	BB	BB	1	1	1	1	1	1	1	1	1	1
796	CH14MM80	14	103981340	X		BB	AA	AA	AA	AA	AA	AA	AA	AA	AA	AA	AA	1	1	1	1	1	1	1	1	1	1
1515	CH14MM81	14	104244696	X		AA	BB	BB	BB	BB	BB	BB	BB	BB	BB	BB	BB	1	1	1	1	1	1	1	1	1	1
1804	CH14MM82	14	106108556			BB	BB	BB	BB	BB	BB	BB	BB	BB	BB	BB	BB	1	1	1	1	1	1	1	1	1	1
1713	CH14MM83	14	109578622	X		BB	AA	AA	AA	AA	AA	AA	AA	AA	AA	AA	AA	1	1	1	1	1	1	1	1	1	1
797	CH14MM84	14	110900259			BB	BB	BB	BB	BB	BB	BB	BB	BB	BB	BB	BB	1	1	1	1	1	1	1	1	1	1
1157	CH14MM85	14	111354233	X		BB	AA	AA	AA	AA	AA	AA	AA	AA	AA	AA	AA	1	1	1	1	1	1	1	1	1	1
798	CH14MM86	14	112310948			BB	BB	BB	BB	BB	BB	BB	BB	BB	BB	BB	BB	1	1	1	1	1	1	1	1	1	1
1332	CH14MM87	14	113996232	X		AA	BB	BB	BB	BB	BB	BB	BB	BB	BB	BB	BB	1	1	1	1	1	1	1	1	1	1
799	CH14MM88	14	114388484	X		BB	AA	AA	AA	AA	AA	AA	AA	AA	AA	AA	AA	1	1	1	1	1	1	1	1	1	1
311	CH15MM1GM1	15	3104758	X		AA	BB	BB	BB	BB	BB	BB	BB	BB	BB	BB	BB	1	1	1	1	1	1	1	1	1	1
1679	CH15MM2	15	3345023			AA	AA	AA	AA	AA	AA	AA	AA	AA	AA	AA	AA	1	1	1	1	1	1	1	1	1	1
800	CH15MM3	15	3498960	X		BB	AA	AA	AA	AA	AA	AA	AA	AA	AA	AA	AA	1	1	1	1	1	1	1	1	1	1
312	CH15MM4	15	3802916	X		BB	AA	AA	AA	AA	AA	AA	AA	AA	AA	AA	AA	1	1	1	1	1	1	1	1	1	1
49	CH15MM5	15	4222769	X		AA	BB	BB	BB	BB	BB	BB	BB	BB	BB	BB	BB	1	1	1	1	1	1	1	1	1	1
1158	CH15MM6	15	5744460			BB	BB	BB	BB	BB	BB	BB	BB	BB	BB	BB	BB	1	1	1	1	1	1	1	1	1	1
51	CH15MM7	15	8331158	X		BB	AA	AA	AA	AA	AA	AA	AA	AA	AA	AA	AA	1	1	1	1	1	1	1	1	1	1
52	CH15MM8	15	9687257	X		BB	AA	AA	AA	AA	AA	AA	AA	AA	AA	AA	AA	1	1	1	1	1	1	1	1	1	1
801	CH15MM9	15	10037310	X		BB	AA	AA	AA	AA	AA	AA	AA	AA	AA	AA	AA	1	1	1	1	1	1	1	1	1	1
802	CH15MM10	15	11218285	X		BB	AA	AA	AA	AA	AA	AA	AA	AA	AA	AA	AA	1	1	1	1	1	1	1	1	1	1
1014	CH15MM11BLK2	15	11336383		X	BB	BB	BB	BB	BB	BB	BB	BB	BB	BB	BB	BB	1	1	1	1	1	1	1	1	1	1
19	CH15MM12	15	11377555	X	X	AA	BB	BB	BB	BB	BB	BB	BB	BB	BB	BB	BB	1	1	1	1	1	1	1	1	1	1
1424	CH15MM13	15	13122871	X		BB	AA	AA	AA	AA	AA	AA	AA	AA	AA	AA	AA	1	1	1	1	1	1	1	1	1	1
212	CH15MM14	15	14296154			BB	BB	BB	BB	BB	BB	BB	BB	BB	BB	BB	BB	1	1	1	1	1	1	1	1	1	1
45	CH15MM15	15	14786403	X		BB	AA	AA	AA	AA	AA	AA	AA	AA	AA	AA	AA	1	1	1	1	1	1	1	1	1	1
46	CH15MM16	15	15482356	X		AA	BB	BB	BB	BB	BB	BB	BB	BB	BB	BB	BB	1	1	1	1	1	1	1	1	1	1
47	CH15MM17	15	16073911	X		BB	AA	AA	AA	AA	AA	AA	AA	AA	AA	AA	AA	1	1	1	1	1	1	1	1	1	1
803	CH15MM18	15	16643375	X		AA	BB	BB	BB	BB	BB	BB	BB	BB	BB	BB	BB	1	1	1	1	1	1	1	1	1	1
1447	CH15MM19	15	19261351			BB	BB	BB	BB	BB	BB	BB	BB	BB	BB	BB	BB	1	1	1	1	1	1	1	1	1	1
804	CH15MM20	15	20978602	X		BB	AA	AA	AA	AA	AA	AA	AA	AA	AA	AA	AA	1	1	1	1	1	1	1	1	1	1
805	CH15MM21	15	22545113	X		AA	BB	BB	BB	BB	BB	BB	BB	BB	BB	BB	BB	1	1	1	1	1	1	1	1	1	1
806	CH15MM22	15	24640823	X		BB	AA	AA	AA	AA	AA	AA	AA	AA	AA	AA	AA	1	1	1	1	1	1	1	1	1	1
807	CH15MM23	15	25491892	X		AA	BB	BB	BB	BB	BB	BB	BB	BB	BB	BB	BB	1	1	1	1	1	1	1	1	1	1
1132	CH15MM24	15	26094714	X		AA	BB	BB	BB	BB	BB	BB	BB	BB	BB	BB	BB	1	1	1	1	1	1	1	1	1	1
808	CH15MM25	15	28363926			AA	AA	AA	AA	AA	AA	AA	AA	AA	AA	AA	AA	1	1	1	1	1	1	1	1	1	1
809	CH15MM26	15	29311563			BB	BB	BB	BB	BB	BB	BB	BB	BB	BB	BB	BB	1	1	1	1	1	1	1	1	1	1
810	CH15MM27	15	30361234	X		BB	AA	AA	AA	AA	AA	AA	AA	AA	AA	AA	AA	1	1	1	1	1	1	1	1	1	1
1162	CH15MM28	15	30800680	X		BB	AA	AA	AA	AA	AA	AA	AA	AA	AA	AA	AA	1	1	1	1	1	1	1	1	1	1
811	CH15MM29GM2	15	31491239	X		BB	AA	AA	AA	AA	AA	AA	AA	AA	AA	AA	AA	1	1	1	1	1	1	1	1	1	1
812	CH15MM30	15	32096277	X		BB	AA	AA	AA	AA	AA	AA	AA	AA	AA	AA	AA	1	1	1	1	1	1	1	1	1	1
1727	CH15MM31	15	34383985	X		BB	AA	AA	AA	AA	AA	AA	AA	AA	AA	AA	AA	1	1	1	1	1	1	1	1	1	1
48	CH15MM32	15	36490596			BB	BB	BB	BB	BB	BB	BB	BB	BB	BB	BB	BB	1	1	1	1	1	1	1	1	1	1
1308	CH15MM33	15	38562542	X		BB	AA	AA	AA	AA	AA	AA	AA	AA	AA	AA	AA	1	1	1	1	1	1	1	1	1	1
813	CH15MM34	15	39096937			BB	BB	BB	BB	BB	BB	BB	BB	BB	BB	BB	BB	1	1	1	1	1	1	1	1	1	1
1248	CH15MM35	15	41359817			BB	BB	BB	BB	BB	BB	BB	BB	BB	BB	BB	BB	1	1	1	1	1	1	1	1	1	1
50	CH15MM36	15	43206205	X		BB	AA	AA	AA	AA	AA	AA	AA	AA	AA	AA	AA	1	1	1	1	1	1	1	1	1	1
814	CH15MM37	15	43892080	X		AA	BB	BB	BB	BB	BB	BB	BB	BB	BB	BB	BB	1	1	1	1	1	1	1	1	1	1
1201	CH15MM38	15	44244940	X		BB	AA	AA	AA	AA	AA	AA	AA	AA	AA	AA	AA	1	1	1	1	1	1	1	1	1	1
815	CH15MM39	15	45665306			AA	AA	AA	AA	AA	AA	AA	AA	AA	AA	AA	AA	1	1	1	1	1	1	1	1	1	1
816	CH15MM40	15	47188758	X		BB	AA	AA	AA	AA	AA	AA	AA	AA	AA	AA	AA	1	1	1	1	1	1	1	1	1	1
817	CH15MM41	15	50021404	X		AA	BB	BB	BB	BB	BB	BB	BB	BB	BB	BB	BB	1	1	1	1	1	1	1	1	1	1
1105	CH15MM42	15	51403508	X		BB	AA	AA	AA	AA	AA	AA	AA	AA	AA	AA	AA	1	1	1	1	1	1	1	1	1	1
1392	CH15MM43	15	52526197			AA	AA	AA	AA	AA	AA	AA	AA	AA	AA	AA	AA	1	1	1	1	1	1	1	1	1	1
818	CH15MM44	15	53062977	X		AA	BB	BB	BB	BB	BB	BB	BB	BB	BB	BB	BB	1	1	1	1	1	1	1	1	1	1
1658	CH15MM45	15	53498153			BB	BB	BB	BB	BB	BB	BB	BB	BB	BB	BB	BB	1	1	1	1	1	1	1	1	1	1
819	CH15MM46	15	54079758			BB	BB	BB	BB	BB	BB	BB	BB	BB	BB	BB	BB	1	1	1	1	1	1	1	1	1	1
20	CH15MM47BLK7	15	56990569	X	X	BB	AA	AA	AA	AA	AA	AA	AA	AA	AA	AA	AA	1	1	1	1	1	1	1	1	1	1
1964	CH15MM48	15	56998500			AA	AA	AA	AA	AA	AA	AA	AA	AA	AA	AA	AA	1	1	1	1	1	1	1	1	1	1
820	CH15MM49	15	58814425	X		AA	BB	BB	BB	BB	BB	BB	BB	BB	BB	BB	BB	1	1	1	1	1	1	1	1	1	1
1250	CH15MM50	15	61406689	X		AA	BB	BB	BB	BB	BB	BB	BB	BB	BB	BB	BB	1	1	1	1	1	1	1	1	1	1
294	CH15MM51	15	61573448			BB	BB	BB	BB	BB	BB	BB	BB	BB	BB	BB	BB	1	1	1	1	1	1	1	1	1	1
821	CH15MM52	15	61631955	X		AA	BB	BB	BB	BB	BB	BB	BB	BB	BB	BB	BB	1	1	1	1	1	1	1	1	1	1
1218	CH15MM53	15	63677792			BB	BB	BB	BB	BB	BB	BB	BB	BB	BB	BB	BB	1	1	1	1	1	1	1	1	1	1
1932	CH15MM54	15	65856370			AA	AA	AA	AA	AA	AA	AA	AA	AA	AA	AA	AA	1	1	1	1	1	1	1	1	1	1
822	CH15MM55	15	68143270	X		BB	AA	AA	AA	AA	AA	AA	AA	AA	AA	AA	AA	1	1	1	1	1	1	1	1	1	1
823	CH15MM56	15	68448503			AA	AA	AA	AA	AA	AA	AA	AA	AA	AA	AA	AA	1	1	1	1	1	1	1	1	1	1
824	CH15MM57	15	70770335			AA	AA	AA	AA	AA	AA	AA	AA	AA	AA	AA	AA	1	1	1	1	1	1	1	1	1	1
1338	CH15MM58	15	71605742	X		AA	BB	BB	BB	BB	BB	BB	BB	BB	BB	BB	BB	1	1	1	1	1	1	1	1	1	1
825	CH15MM59	15	72189223			BB	BB	BB	BB	BB	BB	BB	BB	BB	BB	BB	BB	1	1	1	1	1	1	1	1	1	1
826	CH15MM60	15	72483350			BB	BB	BB	BB	BB	BB	BB	BB	BB	BB	BB	BB	1	1	1	1	1	1	1	1	1	1
2015	CH15MM61	15	75141907	X		AA	BB	BB	BB	BB	BB	BB	BB	BB	BB	BB	BB	1	1	1	1	1	1	1	1	1	1
1116	CH15MM62	15	78151819	X		AA	BB	BB	BB	BB	BB	BB	BB	BB	BB	BB	BB	1	1	1	1	1	1	1	1	1	1
1355	CH15MM63	15	78678294	X		BB	AA	AA	AA	AA	AA	AA	AA	AA	AA	AA	AA	1	1	1	1	1	1	1	1	1	1
827	CH15MM64	15	79085767	X		AA	BB	BB	BB	BB	BB	BB	BB	BB	BB	BB	BB	1	1	1	1	1	1	1	1	1	1
1154	CH15MM65	15	79719777			AA	AA	AA	AA	AA	AA	AA	AA	AA	AA	AA	AA	1	1	1	1	1	1	1	1	1	1
1826	CH15MM66	15	82164497			AA	AA	AA	AA	AA	AA	AA	AA	AA	AA	AA	AA	1	1	1	1	1	1	1	1	1	1
1990	CH15MM67	15	82403644			BB	BB	BB	BB	BB	BB	BB	BB	BB	BB	BB	BB	1	1	1	1	1	1	1	1	1	1
828	CH15MM68	15	82560799	X		AA	BB	BB	BB	BB	BB	BB	BB	BB	BB	BB	BB	1	1	1	1	1	1	1	1	1	1
1118	CH15MM69	15	85057715			AA	AA	AA	AA	AA	AA	AA	AA	AA	AA	AA	AA	1	1	1	1	1	1	1	1	1	1
1240	CH15MM70GM3	15	85598596			AA	AA	AA	AA	AA	AA	AA	AA	AA	AA	AA	AA	1	1	1	1	1	1	1	1	1	1
829	CH15MM71	15	86303733	X		AA	BB	BB	BB	BB	BB	BB	BB	BB	BB	BB	BB	1	1	1	1	1	1	1	1	1	1
830	CH15MM72	15	88856958	X		BB	AA	AA	AA	AA	AA	AA	AA	AA	AA	AA	AA	1	1	1	1	1	1	1	1	1	1
831	CH15MM73	15	90816455	X		BB	AA	AA	AA	AA	AA	AA	AA	AA	AA	AA	AA	1	1	1	1	1	1	1	1	1	1
1878	CH15MM74	15	90938588	X		BB	AA	AA	AA	AA	AA	AA	AA	AA	AA	AA	AA	1	1	1	1	1	1	1	1	1	1
832	CH15MM75	15	92664963			AA	AA	AA	AA	AA	AA	AA	AA	AA	AA	AA	AA	1	1	1	1	1	1	1	1	1	1
1258	CH15MM76	15	93757815	X		BB	AA	AA	AA	AA	AA	AA	AA	AA	AA	AA	AA	1	1	1	1	1	1	1	1	1	1
1468	CH15MM77	15	95679367			AA	AA	AA	AA	AA	AA	AA	AA	AA	AA	AA	AA	1	1	1	1	1	1	1	1	1	1
1832	CH15MM78	15	95741617	X		BB	AA	AA	AA	AA	AA	AA	AA	AA	AA	AA	AA	1	1	1	1	1	1	1	1	1	1
833	CH15MM79	15	97550224	X		BB	AA	AA	AA	AA	AA	AA	AA	AA	AA	AA	AA	1	1	1	1	1	1	1	1	1	1
834	CH15MM80	15	100255519	X		BB	AA	AA	AA	AA	AA	AA	AA	AA	AA	AA	AA	1	1	1	1	1	1	1	1	1	1
835	CH15MM81	15	102030597	X		AA	BB	BB	BB	BB	BB	BB	BB	BB	BB	BB	BB	1	1	1	1	1	1	1	1	1	1
1039	CH15MM82	15	102289996	X		AA	BB	BB	BB	BB	BB	BB	BB	BB	BB	BB	BB	1	1	1	1	1	1	1	1	1	1
836	CH15MM83	15	103433393			BB	BB	BB	BB	BB	BB	BB	BB	BB	BB	BB	BB	1	1	1	1	1	1	1	1	1	1
1542	CH16MM1	16	4009670			BB	BB	BB	BB	BB	BB	BB	BB	BB	BB	BB	BB	1	1	1	1	1	1	1	1	1	1
1543	CH16MM2	16	4532147			BB	BB	BB	BB	BB	BB	BB	BB	BB	BB	BB	BB	1	1	1	1	1	1	1	1	1	1
1621	CH16MM3	16	5907681	X		BB	AA	AA	AA	AA	AA	AA	AA	AA	AA	AA	AA	1	1	1	1	1	1	1	1	1	1
6	CH16MM4GM1	16	6063341	X		BB	AA	AA	AA	AA	AA	AA	AA	AA	AA	AA	AA	1	1	1	1	1	1	1	1	1	1
1544	CH16MM5	16	7650712	X		AA	BB	BB	BB	BB	BB	BB	BB	BB	BB	BB	BB	1	1	1	1	1	1	1	1	1	1
1545	CH16MM6	16	9258154	X		AA	BB	BB	BB	BB	BB	BB	BB	BB	BB	BB	BB	1	1	1	1	1	1	1	1	1	1
1546	CH16MM7	16	10565999	X		BB	AA	AA	AA	AA	AA	AA	AA	AA	AA	AA	AA	1	1	1	1	1	1	1	1	1	1
1547	CH16MM8	16	12215630	X		AA	BB	BB	BB	BB	BB	BB	BB	BB	BB	BB	BB	1	1	1	1	1	1	1	1	1	1
1548	CH16MM9	16	13143895			AA	AA	AA	AA	AA	AA	AA	AA	AA	AA	AA	AA	1	1	1	1	1	1	1	1	1	1
284	CH16MM10GM2-BM	16	15839000			BB	BB	BB	BB	BB	BB	BB	BB	BB	BB	BB	BB	1	1	1	1	1	1	1	1	1	1
1989	CH16MM11	16	18411482			AA	AA	AA	AA	AA	AA	AA	AA	AA	AA	AA	AA	1	1	1	1	1	1	1	1	1	1
1549	CH16MM12	16	19654956	X		BB	AA	AA	AA	AA	AA	AA	AA	AA	AA	AA	AA	1	1	1	1	1	1	1	1	1	1
1550	CH16MM13	16	21155526	X		BB	AA	AA	AA	AA	AA	AA	AA	AA	AA	AA	AA	1	1	1	1	1	1	1	1	1	1
1551	CH16MM14	16	24022362			BB	BB	BB	BB	BB	BB	BB	BB	BB	BB	BB	BB	1	1	1	1	1	1	1	1	1	1
1552	CH16MM15	16	24347718	X	X	BB	AA	AA	AA	AA	AA	AA	AA	AA	AA	AA	AA	1	1	1	1	1	1	1	1	1	1
1553	CH16MM16	16	25257147			BB	BB	BB	BB	BB	BB	BB	BB	BB	BB	BB	BB	1	1	1	1	1	1	1	1	1	1
1554	CH16MM17GM3	16	26978114			AA	AA	AA	AA	AA	AA	AA	AA	AA	AA	AA	AA	1	1	1	1	1	1	1	1	1	1
1555	CH16MM18	16	27277369			BB	BB	BB	BB	BB	BB	BB	BB	BB	BB	BB	BB	1	1	1	1	1	1	1	1	1	1
239	CH16MM19	16	28698520	X		AA	BB	BB	BB	BB	BB	BB	BB	BB	BB	BB	BB	1	1	1	1	1	1	1	1	1	1
1556	CH16MM20	16	30855920	X		AA	BB	BB	BB	BB	BB	BB	BB	BB	BB	BB	BB	1	1	1	1	1	1	1	1	1	1
1665	CH16MM21BLK4	16	32279982	X	X	BB	AA	AA	AA	AA	AA	AA	AA	AA	AA	AA	AA	1	1	1	1	1	1	1	1	1	1
1557	CH16MM22	16	32338346			AA	AA	AA	AA	AA	AA	AA	AA	AA	AA	AA	AA	1	1	1	1	1	1	1	1	1	1
1217	CH16MM23GM4	16	32345239			AA	AA	AA	AA	AA	AA	AA	AA	AA	AA	AA	AA	1	1	1	1	1	1	1	1	1	1
1558	CH16MM24	16	34183107	X		BB	AA	AA	AA	AA	AA	AA	AA	AA	AA	AA	AA	1	1	1	1	1	1	1	1	1	1
1559	CH16MM25	16	35504262			AA	AA	AA	AA	AA	AA	AA	AA	AA	AA	AA	AA	1	1	1	1	1	1	1	1	1	1
1560	CH16MM26GM5	16	36434699			BB	BB	BB	BB	BB	BB	BB	BB	BB	BB	BB	BB	1	1	1	1	1	1	1	1	1	1
278	CH16MM27	16	37207323			BB	BB	BB	BB	BB	BB	BB	BB	BB	BB	BB	BB	1	1	1	1	1	1	1	1	1	1
1561	CH16MM28	16	39046740			BB	BB	BB	BB	BB	BB	BB	BB	BB	BB	BB	BB	1	1	1	1	1	1	1	1	1	1
1562	CH16MM29	16	40548715	X		AA	BB	BB	BB	BB	BB	BB	BB	BB	BB	BB	BB	1	1	1	1	1	1	1	1	1	1
1563	CH16MM30GM6	16	42022510			AA	AA	AA	AA	AA	AA	AA	AA	AA	AA	AA	AA	1	1	1	1	1	1	1	1	1	1
1564	CH16MM31	16	42205435			BB	BB	BB	BB	BB	BB	BB	BB	BB	BB	BB	BB	1	1	1	1	1	1	1	1	1	1
1565	CH16MM32	16	45247290	X		AA	BB	BB	BB	BB	BB	BB	BB	BB	BB	BB	BB	1	1	1	1	1	1	1	1	1	1
1566	CH16MM33	16	46008686	X		AA	BB	BB	BB	BB	BB	BB	BB	BB	BB	BB	BB	1	1	1	1	1	1	1	1	1	1
1567	CH16MM34	16	47148630	X		BB	AA	AA	AA	AA	AA	AA	AA	AA	AA	AA	AA	1	1	1	1	1	1	1	1	1	1
1568	CH16MM35	16	50209266	X		BB	AA	AA	AA	AA	AA	AA	AA	AA	AA	AA	AA	1	1	1	1	1	1	1	1	1	1
1661	CH16MM36	16	50369824			BB	BB	BB	BB	BB	BB	BB	BB	BB	BB	BB	BB	1	1	1	1	1	1	1	1	1	1
1569	CH16MM37	16	50656592	X		AA	BB	BB	BB	BB	BB	BB	BB	BB	BB	BB	BB	1	1	1	1	1	1	1	1	1	1
1570	CH16MM38GM7	16	50970496			BB	BB	BB	BB	BB	BB	BB	BB	BB	BB	BB	BB	1	1	1	1	1	1	1	1	1	1
238	CH16MM39	16	51371684			AA	AA	AA	AA	AA	AA	AA	AA	AA	AA	AA	AA	1	1	1	1	1	1	1	1	1	1
1319	CH16MM40	16	51606253			AA	AA	AA	AA	AA	AA	AA	AA	AA	AA	AA	AA	1	1	1	1	1	1	1	1	1	1
1709	CH16MM41	16	53434895			BB	BB	BB	BB	BB	BB	BB	BB	BB	BB	BB	BB	1	1	1	1	1	1	1	1	1	1
138	CH16MM42	16	55104521			AA	AA	AA	AA	AA	AA	AA	AA	AA	AA	AA	AA	1	1	1	1	1	1	1	1	1	1
1571	CH16MM43	16	56631777	X		AA	BB	BB	BB	BB	BB	BB	BB	BB	BB	BB	BB	1	1	1	1	1	1	1	1	1	1
1572	CH16MM44GM8	16	56675300			BB	BB	BB	BB	BB	BB	BB	BB	BB	BB	BB	BB	1	1	1	1	1	1	1	1	1	1
1573	CH16MM45	16	57472587	X		BB	AA	AA	AA	AA	AA	AA	AA	AA	AA	AA	AA	1	1	1	1	1	1	1	1	1	1
1575	CH16MM46BLK7	16	57729119	X	X	BB	AA	AA	AA	AA	AA	AA	AA	AA	AA	AA	AA	1	1	1	1	1	1	1	1	1	1
1574	CH16MM47	16	57732226	X		AA	BB	BB	BB	BB	BB	BB	BB	BB	BB	BB	BB	1	1	1	1	1	1	1	1	1	1
1576	CH16MM48	16	59391239	X		AA	BB	BB	BB	BB	BB	BB	BB	BB	BB	BB	BB	1	1	1	1	1	1	1	1	1	1
1577	CH16MM49	16	61234639			BB	BB	BB	BB	BB	BB	BB	BB	BB	BB	BB	BB	1	1	1	1	1	1	1	1	1	1
1578	CH16MM50	16	63055086	X		BB	AA	AA	AA	AA	AA	AA	AA	AA	AA	AA	AA	1	1	1	1	1	1	1	1	1	1
1682	CH16MM51	16	64902231			BB	BB	BB	BB	BB	BB	BB	BB	BB	BB	BB	BB	1	1	1	1	1	1	1	1	1	1
1579	CH16MM52	16	66573423	X		BB	AA	AA	AA	AA	AA	AA	AA	AA	AA	AA	AA	1	1	1	1	1	1	1	1	1	1
1580	CH16MM53	16	67541594			AA	AA	AA	AA	AA	AA	AA	AA	AA	AA	AA	AA	1	1	1	1	1	1	1	1	1	1
1581	CH16MM54	16	69301525			AA	AA	AA	AA	AA	AA	AA	AA	AA	AA	AA	AA	1	1	1	1	1	1	1	1	1	1
1582	CH16MM55	16	71033149	X		AA	BB	BB	BB	BB	BB	BB	BB	BB	BB	BB	BB	1	1	1	1	1	1	1	1	1	1
1583	CH16MM56	16	72860280	X		BB	AA	AA	AA	AA	AA	AA	AA	AA	AA	AA	AA	1	1	1	1	1	1	1	1	1	1
1484	CH16MM57	16	73110160	X		AA	BB	BB	BB	BB	BB	BB	BB	BB	BB	BB	BB	1	1	1	1	1	1	1	1	1	1
1584	CH16MM58	16	74547672			BB	BB	BB	BB	BB	BB	BB	BB	BB	BB	BB	BB	1	1	1	1	1	1	1	1	1	1
1585	CH16MM59	16	76732911	X		BB	AA	AA	AA	AA	AA	AA	AA	AA	AA	AA	AA	1	1	1	1	1	1	1	1	1	1
1459	CH16MM60	16	77227010	X		AA	BB	BB	BB	BB	BB	BB	BB	BB	BB	BB	BB	1	1	1	1	1	1	1	1	1	1
1586	CH16MM61	16	78490469			BB	BB	BB	BB	BB	BB	BB	BB	BB	BB	BB	BB	1	1	1	1	1	1	1	1	1	1
2025	CH16MM62	16	79034420			BB	BB	BB	BB	BB	BB	BB	BB	BB	BB	BB	BB	1	1	1	1	1	1	1	1	1	1
1869	CH16MM63	16	79873189			AA	AA	AA	AA	AA	AA	AA	AA	AA	AA	AA	AA	1	1	1	1	1	1	1	1	1	1
1587	CH16MM64	16	81210555	X		BB	AA	AA	AA	AA	AA	AA	AA	AA	AA	AA	AA	1	1	1	1	1	1	1	1	1	1
1588	CH16MM65	16	83161949	X		AA	BB	BB	BB	BB	BB	BB	BB	BB	BB	BB	BB	1	1	1	1	1	1	1	1	1	1
1666	CH16MM66	16	83781488			BB	BB	BB	BB	BB	BB	BB	BB	BB	BB	BB	BB	1	1	1	1	1	1	1	1	1	1
1238	CH16MM67	16	84938923	X		AA	BB	BB	BB	BB	BB	BB	BB	BB	BB	BB	BB	1	1	1	1	1	1	1	1	1	1
1589	CH16MM68	16	85479261			AA	AA	AA	AA	AA	AA	AA	AA	AA	AA	AA	AA	1	1	1	1	1	1	1	1	1	1
1590	CH16MM69	16	86836511			AA	AA	AA	AA	AA	AA	AA	AA	AA	AA	AA	AA	1	1	1	1	1	1	1	1	1	1
1591	CH16MM70	16	87532305	X		BB	AA	AA	AA	AA	AA	AA	AA	AA	AA	AA	AA	1	1	1	1	1	1	1	1	1	1
1592	CH16MM71	16	87920304			AA	AA	AA	AA	AA	AA	AA	AA	AA	AA	AA	AA	1	1	1	1	1	1	1	1	1	1
289	CH16MM72	16	88587815	X		AA	BB	BB	BB	BB	BB	BB	BB	BB	BB	BB	BB	1	1	1	1	1	1	1	1	1	1
1593	CH16MM73	16	90298369			BB	BB	BB	BB	BB	BB	BB	BB	BB	BB	BB	BB	1	1	1	1	1	1	1	1	1	1
1594	CH16MM74	16	93471889	X		BB	AA	AA	AA	AA	AA	AA	AA	AA	AA	AA	AA	1	1	1	1	1	1	1	1	1	1
1398	CH16MM75	16	93669455	X		AA	BB	BB	BB	BB	BB	BB	BB	BB	BB	BB	BB	1	1	1	1	1	1	1	1	1	1
1426	CH16MM76	16	94018736	X		AA	BB	BB	BB	BB	BB	BB	BB	BB	BB	BB	BB	1	1	1	1	1	1	1	1	1	1
2032	CH16MM77	16	97576033			AA	AA	AA	AA	AA	AA	AA	AA	AA	AA	AA	AA	1	1	1	1	1	1	1	1	1	1
2033	CH16MM78	16	97591035			AA	AA	AA	AA	AA	AA	AA	AA	AA	AA	AA	AA	1	1	1	1	1	1	1	1	1	1
2031	CH16MM79	16	97611851			AA	AA	AA	AA	AA	AA	AA	AA	AA	AA	AA	AA	1	1	1	1	1	1	1	1	1	1
1324	CH16MM80	16	98191753	X		BB	AA	AA	AA	AA	AA	AA	AA	AA	AA	AA	AA	1	1	1	1	1	1	1	1	1	1
1525	CH17MM1	17	3388654	X		AA	BB	BB	BB	BB	BB	BB	BB	BB	BB	BB	BB	1	1	1	1	1	1	1	1	1	1
1787	CH17MM2	17	3766890	X		BB	AA	AA	AA	AA	AA	AA	AA	AA	AA	AA	AA	1	1	1	1	1	1	1	1	1	1
837	CH17MM3	17	4044700	X		AA	BB	BB	BB	BB	BB	BB	BB	BB	BB	BB	BB	1	1	1	1	1	1	1	1	1	1
838	CH17MM4	17	4592511			AA	AA	AA	AA	AA	AA	AA	AA	AA	AA	AA	AA	1	1	1	1	1	1	1	1	1	1
1078	CH17MM5	17	4662490			BB	BB	BB	BB	BB	BB	BB	BB	BB	BB	BB	BB	1	1	1	1	1	1	1	1	1	1
2044	CH17MM6	17	5989632			BB	BB	BB	BB	BB	BB	BB	BB	BB	BB	BB	BB	1	1	1	1	1	1	1	1	1	1
1741	CH17MM7	17	8381669	X		BB	AA	AA	AA	AA	AA	AA	AA	AA	AA	AA	AA	1	1	1	1	1	1	1	1	1	1
1131	CH17MM8	17	9388595			AA	AA	AA	AA	AA	AA	AA	AA	AA	AA	AA	AA	1	1	1	1	1	1	1	1	1	1
1645	CH17MM9	17	11233291			BB	BB	BB	BB	BB	BB	BB	BB	BB	BB	BB	BB	1	1	1	1	1	1	1	1	1	1
1135	CH17MM10	17	11723443			BB	BB	BB	BB	BB	BB	BB	BB	BB	BB	BB	BB	1	1	1	1	1	1	1	1	1	1
307	CH17MM11	17	11992689	X		BB	AA	AA	AA	AA	AA	AA	AA	AA	AA	AA	AA	1	1	1	1	1	1	1	1	1	1
53	CH17MM12	17	12736614	X		AA	BB	BB	BB	BB	BB	BB	BB	BB	BB	BB	BB	1	1	1	1	1	1	1	1	1	1
1188	CH17MM13	17	13064499	X		AA	BB	BB	BB	BB	BB	BB	BB	BB	BB	BB	BB	1	1	1	1	1	1	1	1	1	1
1519	CH17MM14	17	15215815	X		BB	AA	AA	AA	AA	AA	AA	AA	AA	AA	AA	AA	1	1	1	1	1	1	1	1	1	1
839	CH17MM15	17	16276466	X		AA	BB	BB	BB	BB	BB	BB	BB	BB	BB	BB	BB	1	1	1	1	1	1	1	1	1	1
972	CH17MM16	17	17846305			BB	BB	BB	BB	BB	BB	BB	BB	BB	BB	BB	BB	1	1	1	1	1	1	1	1	1	1
840	CH17MM17	17	19510335	X		AA	BB	BB	BB	BB	BB	BB	BB	BB	BB	BB	BB	1	1	1	1	1	1	1	1	1	1
1321	CH17MM18	17	21394398	X		BB	AA	AA	AA	AA	AA	AA	AA	AA	AA	AA	AA	1	1	1	1	1	1	1	1	1	1
1365	CH17MM19	17	22926002	X		AA	BB	BB	BB	BB	BB	BB	BB	BB	BB	BB	BB	1	1	1	1	1	1	1	1	1	1
1474	CH17MM20	17	24100880	X		AA	BB	BB	BB	BB	BB	BB	BB	BB	BB	BB	BB	1	1	1	1	1	1	1	1	1	1
308	CH17MM21	17	24799566			BB	BB	BB	BB	BB	BB	BB	BB	BB	BB	BB	BB	1	1	1	1	1	1	1	1	1	1
1961	CH17MM22	17	26039914	X		AA	BB	BB	BB	BB	BB	BB	BB	BB	BB	BB	BB	1	1	1	1	1	1	1	1	1	1
1298	CH17MM23	17	28381655	X		AA	BB	BB	BB	BB	BB	BB	BB	BB	BB	BB	BB	1	1	1	1	1	1	1	1	1	1
1937	CH17MM24GM1	17	28781038	X		BB	AA	AA	AA	AA	AA	AA	AA	AA	AA	AA	AA	1	1	1	1	1	1	1	1	1	1
1196	CH17MM25	17	31726297	X		AA	BB	BB	BB	BB	BB	BB	BB	BB	BB	BB	BB	1	1	1	1	1	1	1	1	1	1
1040	CH17MM26GM2	17	33807107			AA	AA	AA	AA	AA	AA	AA	AA	AA	AA	AA	AA	1	1	1	1	1	1	1	1	1	1
1245	CH17MM27	17	34343989	X		AA	BB	BB	BB	BB	BB	BB	BB	BB	BB	BB	BB	1	1	1	1	1	1	1	1	1	1
2005	CH17MM28	17	34795027			BB	BB	BB	BB	BB	BB	BB	BB	BB	BB	BB	BB	1	1	1	1	1	1	1	1	1	1
1851	CH17MM29	17	35059374			AA	AA	AA	AA	AA	AA	AA	AA	AA	AA	AA	AA	1	1	1	1	1	1	1	1	1	1
1986	CH17MM30	17	36989322			BB	BB	BB	BB	BB	BB	BB	BB	BB	BB	BB	BB	1	1	1	1	1	1	1	1	1	1
54	CH17MM31	17	37478448			AA	AA	AA	AA	AA	AA	AA	AA	AA	AA	AA	AA	1	1	1	1	1	1	1	1	1	1
1949	CH17MM32	17	38990980			AA	AA	AA	AA	AA	AA	AA	AA	AA	AA	AA	AA	1	1	1	1	1	1	1	1	1	1
55	CH17MM33	17	39772541	X		AA	BB	BB	BB	BB	BB	BB	BB	BB	BB	BB	BB	1	1	1	1	1	1	1	1	1	1
1622	CH17MM34	17	41235453	X		AA	BB	BB	BB	BB	BB	BB	BB	BB	BB	BB	BB	1	1	1	1	1	1	1	1	1	1
841	CH17MM35	17	41975280			BB	BB	BB	BB	BB	BB	BB	BB	BB	BB	BB	BB	1	1	1	1	1	1	1	1	1	1
1074	CH17MM36BLK2	17	43804134	X	X	AA	BB	BB	BB	BB	BB	BB	BB	BB	BB	BB	BB	1	1	1	1	1	1	1	1	1	1
842	CH17MM37	17	43897393			BB	BB	BB	BB	BB	BB	BB	BB	BB	BB	BB	BB	1	1	1	1	1	1	1	1	1	1
2045	CH17MM38	17	44325625	X		BB	AA	AA	AA	AA	AA	AA	AA	AA	AA	AA	AA	1	1	1	1	1	1	1	1	1	1
1978	CH17MM39	17	45506664	X		AA	BB	BB	BB	BB	BB	BB	BB	BB	BB	BB	BB	1	1	1	1	1	1	1	1	1	1
944	CH17MM40	17	46026842			AA	AA	AA	AA	AA	AA	AA	AA	AA	AA	AA	AA	1	1	1	1	1	1	1	1	1	1
843	CH17MM41	17	46772416			BB	BB	BB	BB	BB	BB	BB	BB	BB	BB	BB	BB	1	1	1	1	1	1	1	1	1	1
844	CH17MM42	17	47737011			AA	AA	AA	AA	AA	AA	AA	AA	AA	AA	AA	AA	1	1	1	1	1	1	1	1	1	1
1674	CH17MM43	17	48109331			AA	AA	AA	AA	AA	AA	AA	AA	AA	AA	AA	AA	1	1	1	1	1	1	1	1	1	1
1348	CH17MM44	17	50793087	X		BB	AA	AA	AA	AA	AA	AA	AA	AA	AA	AA	AA	1	1	1	1	1	1	1	1	1	1
1821	CH17MM45	17	51663908	X		AA	BB	BB	BB	BB	BB	BB	BB	BB	BB	BB	BB	1	1	1	1	1	1	1	1	1	1
1439	CH17MM46	17	53552802	X		BB	AA	AA	AA	AA	AA	AA	AA	AA	AA	AA	AA	1	1	1	1	1	1	1	1	1	1
1445	CH17MM47	17	56999568	X		AA	BB	BB	BB	BB	BB	BB	BB	BB	BB	BB	BB	1	1	1	1	1	1	1	1	1	1
213	CH17MM48	17	61107080	X		AA	BB	BB	BB	BB	BB	BB	BB	BB	BB	BB	BB	1	1	1	1	1	1	1	1	1	1
242	CH17MM49	17	61947366			AA	AA	AA	AA	AA	AA	AA	AA	AA	AA	AA	AA	1	1	1	1	1	1	1	1	1	1
1967	CH17MM50	17	62066360			AA	AA	AA	AA	AA	AA	AA	AA	AA	AA	AA	AA	1	1	1	1	1	1	1	1	1	1
309	CH17MM51	17	64224877			BB	BB	BB	BB	BB	BB	BB	BB	BB	BB	BB	BB	1	1	1	1	1	1	1	1	1	1
1522	CH17MM52	17	66156395	X		AA	BB	BB	BB	BB	BB	BB	BB	BB	BB	BB	BB	1	1	1	1	1	1	1	1	1	1
845	CH17MM53	17	66984514			BB	BB	BB	BB	BB	BB	BB	BB	BB	BB	BB	BB	1	1	1	1	1	1	1	1	1	1
1097	CH17MM54	17	67483047	X		BB	AA	AA	AA	AA	AA	AA	AA	AA	AA	AA	AA	1	1	1	1	1	1	1	1	1	1
9	CH17MM55GM3	17	68465978			BB	BB	BB	BB	BB	BB	BB	BB	BB	BB	BB	BB	1	1	1	1	1	1	1	1	1	1
1115	CH17MM56	17	69021924	X		AA	BB	BB	BB	BB	BB	BB	BB	BB	BB	BB	BB	1	1	1	1	1	1	1	1	1	1
1206	CH17MM57	17	69670995	X		AA	BB	BB	BB	BB	BB	BB	BB	BB	BB	BB	BB	1	1	1	1	1	1	1	1	1	1
1289	CH17MM58	17	70833240	X		AA	BB	BB	BB	BB	BB	BB	BB	BB	BB	BB	BB	1	1	1	1	1	1	1	1	1	1
846	CH17MM59	17	72668814			BB	BB	BB	BB	BB	BB	BB	BB	BB	BB	BB	BB	1	1	1	1	1	1	1	1	1	1
295	CH17MM60	17	73103736			NC	BB	BB	BB	BB	BB	BB	BB	BB	BB	BB	BB	1	1	1	1	1	1	1	1	1	1
1775	CH17MM61	17	73658199	X		AA	BB	BB	BB	BB	BB	BB	BB	BB	BB	BB	BB	1	1	1	1	1	1	1	1	1	1
847	CH17MM62	17	73981248	X		AA	BB	BB	BB	BB	BB	BB	BB	BB	BB	BB	BB	1	1	1	1	1	1	1	1	1	1
1137	CH17MM63	17	75526825	X		BB	AA	AA	AA	AA	AA	AA	AA	AA	AA	AA	AA	1	1	1	1	1	1	1	1	1	1
848	CH17MM64	17	77391928	X		BB	AA	AA	AA	AA	AA	AA	AA	AA	AA	AA	AA	1	1	1	1	1	1	1	1	1	1
1178	CH17MM65	17	77914489	X		AA	BB	BB	BB	BB	BB	BB	BB	BB	BB	BB	BB	1	1	1	1	1	1	1	1	1	1
214	CH17MM66	17	79515223	X		AA	BB	BB	BB	BB	BB	BB	BB	BB	BB	BB	BB	1	1	1	1	1	1	1	1	1	1
1662	CH17MM67	17	81015513			BB	BB	BB	BB	BB	BB	BB	BB	BB	BB	BB	BB	1	1	1	1	1	1	1	1	1	1
215	CH17MM68	17	81077502	X		AA	BB	BB	BB	BB	BB	BB	BB	BB	BB	BB	BB	1	1	1	1	1	1	1	1	1	1
849	CH17MM69	17	82051202	X		AA	BB	BB	BB	BB	BB	BB	BB	BB	BB	BB	BB	1	1	1	1	1	1	1	1	1	1
850	CH17MM70	17	84456436			BB	BB	BB	BB	BB	BB	BB	BB	BB	BB	BB	BB	1	1	1	1	1	1	1	1	1	1
1623	CH17MM71	17	85385338	X		BB	AA	AA	AA	AA	AA	AA	AA	AA	AA	AA	AA	1	1	1	1	1	1	1	1	1	1
310	CH17MM72	17	85857606	X		AA	BB	BB	BB	BB	BB	BB	BB	BB	BB	BB	BB	1	1	1	1	1	1	1	1	1	1
56	CH17MM73	17	86913143			BB	BB	BB	BB	BB	BB	BB	BB	BB	BB	BB	BB	1	1	1	1	1	1	1	1	1	1
851	CH17MM74	17	87503632			AA	AA	AA	AA	AA	AA	AA	AA	AA	AA	AA	AA	1	1	1	1	1	1	1	1	1	1
1696	CH17MM75	17	89199039			BB	BB	BB	BB	BB	BB	BB	BB	BB	BB	BB	BB	1	1	1	1	1	1	1	1	1	1
1839	CH17MM76	17	90215134	X		BB	AA	AA	AA	AA	AA	AA	AA	AA	AA	AA	AA	1	1	1	1	1	1	1	1	1	1
1960	CH17MM77	17	91938734	X		BB	AA	AA	AA	AA	AA	AA	AA	AA	AA	AA	AA	1	1	1	1	1	1	1	1	1	1
1380	CH17MM78	17	92912930			AA	AA	AA	AA	AA	AA	AA	AA	AA	AA	AA	AA	1	1	1	1	1	1	1	1	1	1
852	CH18MM1	18	3687056			AA	AA	AA	AA	AA	AA	AA	AA	AA	AA	AA	AA	1	1	1	1	1	1	1	1	1	1
853	CH18MM2	18	3967037			BB	BB	BB	BB	BB	BB	BB	BB	BB	BB	BB	BB	1	1	1	1	1	1	1	1	1	1
216	CH18MM3	18	4813500			BB	BB	BB	BB	BB	BB	BB	BB	BB	BB	BB	BB	1	1	1	1	1	1	1	1	1	1
58	CH18MM4	18	5565618			BB	BB	BB	BB	BB	BB	BB	BB	BB	BB	BB	BB	1	1	1	1	1	1	1	1	1	1
1282	CH18MM5	18	8254573			BB	BB	BB	BB	BB	BB	BB	BB	BB	BB	BB	BB	1	1	1	1	1	1	1	1	1	1
1117	CH18MM6	18	9491813	X		BB	AA	AA	AA	AA	AA	AA	AA	AA	AA	AA	AA	1	1	1	1	1	1	1	1	1	1
217	CH18MM7	18	10431432	X		BB	AA	AA	AA	AA	AA	AA	AA	AA	AA	AA	AA	1	1	1	1	1	1	1	1	1	1
1000	CH18MM8	18	11094899			AA	AA	AA	AA	AA	AA	AA	AA	AA	AA	AA	AA	1	1	1	1	1	1	1	1	1	1
1624	CH18MM9	18	11306822			AA	AA	AA	AA	AA	AA	AA	AA	AA	AA	AA	AA	1	1	1	1	1	1	1	1	1	1
2006	CH18MM10	18	12455434			BB	BB	BB	BB	BB	BB	BB	BB	BB	BB	BB	BB	1	1	1	1	1	1	1	1	1	1
854	CH18MM11	18	12477417	X		AA	BB	BB	BB	BB	BB	BB	BB	BB	BB	BB	BB	1	1	1	1	1	1	1	1	1	1
256	CH18MM12	18	14895705	X		BB	AA	AA	AA	AA	AA	AA	AA	AA	AA	AA	AA	1	1	1	1	1	1	1	1	1	1
1911	CH18MM13	18	15373312	X		BB	AA	AA	AA	AA	AA	AA	AA	AA	AA	AA	AA	1	1	1	1	1	1	1	1	1	1
1904	CH18MM14	18	16784949	X		BB	AA	AA	AA	AA	AA	AA	AA	AA	AA	AA	AA	1	1	1	1	1	1	1	1	1	1
855	CH18MM15BLK3	18	19671420	X	X	BB	AA	AA	AA	AA	AA	AA	AA	AA	AA	AA	AA	1	1	1	1	1	1	1	1	1	1
1008	CH18MM16	18	21109817			BB	BB	BB	BB	BB	BB	BB	BB	BB	BB	BB	BB	1	1	1	1	1	1	1	1	1	1
856	CH18MM17	18	21226461	X		BB	AA	AA	AA	AA	AA	AA	AA	AA	AA	AA	AA	1	1	1	1	1	1	1	1	1	1
1532	CH18MM18	18	23001325	X		AA	BB	BB	BB	BB	BB	BB	BB	BB	BB	BB	BB	1	1	1	1	1	1	1	1	1	1
218	CH18MM19	18	24860622			BB	BB	BB	BB	BB	BB	BB	BB	BB	BB	BB	BB	1	1	1	1	1	1	1	1	1	1
219	CH18MM20	18	25729264			AA	AA	AA	AA	AA	AA	AA	AA	AA	AA	AA	AA	1	1	1	1	1	1	1	1	1	1
857	CH18MM21	18	26881733	X		AA	BB	BB	BB	BB	BB	BB	BB	BB	BB	BB	BB	1	1	1	1	1	1	1	1	1	1
858	CH18MM22	18	29410281			AA	AA	AA	AA	AA	AA	AA	AA	AA	AA	AA	AA	1	1	1	1	1	1	1	1	1	1
1636	CH18MM23	18	30632368			AA	AA	AA	AA	AA	AA	AA	AA	AA	AA	AA	AA	1	1	1	1	1	1	1	1	1	1
859	CH18MM24GM1	18	30923554			AA	AA	AA	AA	AA	AA	AA	AA	AA	AA	AA	AA	1	1	1	1	1	1	1	1	1	1
1252	CH18MM25	18	30952210	X		AA	BB	BB	BB	BB	BB	BB	BB	BB	BB	BB	BB	1	1	1	1	1	1	1	1	1	1
1490	CH18MM26	18	31395543	X		AA	BB	BB	BB	BB	BB	BB	BB	BB	BB	BB	BB	1	1	1	1	1	1	1	1	1	1
1460	CH18MM27	18	33572164			BB	BB	BB	BB	BB	BB	BB	BB	BB	BB	BB	BB	1	1	1	1	1	1	1	1	1	1
1323	CH18MM28	18	33968545			BB	BB	BB	BB	BB	BB	BB	BB	BB	BB	BB	BB	1	1	1	1	1	1	1	1	1	1
1512	CH18MM29	18	34867922	X		BB	AA	AA	AA	AA	AA	AA	AA	AA	AA	AA	AA	1	1	1	1	1	1	1	1	1	1
860	CH18MM30	18	36563136			BB	BB	BB	BB	BB	BB	BB	BB	BB	BB	BB	BB	1	1	1	1	1	1	1	1	1	1
1152	CH18MM31	18	37737388	X		BB	AA	AA	AA	AA	AA	AA	AA	AA	AA	AA	AA	1	1	1	1	1	1	1	1	1	1
1343	CH18MM32	18	39756682	X		BB	AA	AA	AA	AA	AA	AA	AA	AA	AA	AA	AA	1	1	1	1	1	1	1	1	1	1
861	CH18MM33	18	41351739	X		BB	AA	AA	AA	AA	AA	AA	AA	AA	AA	AA	AA	1	1	1	1	1	1	1	1	1	1
1210	CH18MM34	18	43364740	X		AA	BB	BB	BB	BB	BB	BB	BB	BB	BB	BB	BB	1	1	1	1	1	1	1	1	1	1
1625	CH18MM35	18	44463060	X		AA	BB	BB	BB	BB	BB	BB	BB	BB	BB	BB	BB	1	1	1	1	1	1	1	1	1	1
57	CH18MM36	18	46082735	X		AA	BB	BB	BB	BB	BB	BB	BB	BB	BB	BB	BB	1	1	1	1	1	1	1	1	1	1
1722	CH18MM37	18	47884501			AA	AA	AA	AA	AA	AA	AA	AA	AA	AA	AA	AA	1	1	1	1	1	1	1	1	1	1
259	CH18MM38	18	49464960	X		BB	AA	AA	AA	AA	AA	AA	AA	AA	AA	AA	AA	1	1	1	1	1	1	1	1	1	1
1202	CH18MM39	18	51674308	X		AA	BB	BB	BB	BB	BB	BB	BB	BB	BB	BB	BB	1	1	1	1	1	1	1	1	1	1
220	CH18MM40	18	53592447			BB	BB	BB	BB	BB	BB	BB	BB	BB	BB	BB	BB	1	1	1	1	1	1	1	1	1	1
862	CH18MM41	18	54949689	X		BB	AA	AA	AA	AA	AA	AA	AA	AA	AA	AA	AA	1	1	1	1	1	1	1	1	1	1
1249	CH18MM42	18	55685229			AA	AA	AA	AA	AA	AA	AA	AA	AA	AA	AA	AA	1	1	1	1	1	1	1	1	1	1
1880	CH18MM43	18	58310005	X		AA	BB	BB	BB	BB	BB	BB	BB	BB	BB	BB	BB	1	1	1	1	1	1	1	1	1	1
1172	CH18MM44	18	58570705	X		AA	BB	BB	BB	BB	BB	BB	BB	BB	BB	BB	BB	1	1	1	1	1	1	1	1	1	1
59	CH18MM45	18	60214752	X		AA	BB	BB	BB	BB	BB	BB	BB	BB	BB	BB	BB	1	1	1	1	1	1	1	1	1	1
1985	CH18MM46	18	62695790	X		AA	BB	BB	BB	BB	BB	BB	BB	BB	BB	BB	BB	1	1	1	1	1	1	1	1	1	1
1626	CH18MM47	18	63022572			BB	BB	BB	BB	BB	BB	BB	BB	BB	BB	BB	BB	1	1	1	1	1	1	1	1	1	1
1480	CH18MM48	18	63808511	X		AA	BB	BB	BB	BB	BB	BB	BB	BB	BB	BB	BB	1	1	1	1	1	1	1	1	1	1
1276	CH18MM49	18	65035105	X		BB	AA	AA	AA	AA	AA	AA	AA	AA	AA	AA	AA	1	1	1	1	1	1	1	1	1	1
1872	CH18MM50	18	65694361	X		BB	AA	AA	AA	AA	AA	AA	AA	AA	AA	AA	AA	1	1	1	1	1	1	1	1	1	1
1288	CH18MM51	18	67000836	X		BB	AA	AA	AA	AA	AA	AA	AA	AA	AA	AA	AA	1	1	1	1	1	1	1	1	1	1
1891	CH18MM52	18	69040190			AA	AA	AA	AA	AA	AA	AA	AA	AA	AA	AA	AA	1	1	1	1	1	1	1	1	1	1
1102	CH18MM53	18	69187029			BB	BB	BB	BB	BB	BB	BB	BB	BB	BB	BB	BB	1	1	1	1	1	1	1	1	1	1
863	CH18MM54	18	70651591	X		AA	BB	BB	BB	BB	BB	BB	BB	BB	BB	BB	BB	1	1	1	1	1	1	1	1	1	1
1708	CH18MM55	18	71978261			AA	AA	AA	AA	AA	AA	AA	AA	AA	AA	AA	AA	1	1	1	1	1	1	1	1	1	1
864	CH18MM56	18	73957870			BB	BB	BB	BB	BB	BB	BB	BB	BB	BB	BB	BB	1	1	1	1	1	1	1	1	1	1
1627	CH18MM57	18	74800133	X		AA	BB	BB	BB	BB	BB	BB	BB	BB	BB	BB	BB	1	1	1	1	1	1	1	1	1	1
315	CH18MM58	18	75265583	X		BB	AA	AA	AA	AA	AA	AA	AA	AA	AA	AA	AA	1	1	1	1	1	1	1	1	1	1
865	CH18MM59	18	77080840			AA	AA	AA	AA	AA	AA	AA	AA	AA	AA	AA	AA	1	1	1	1	1	1	1	1	1	1
1381	CH18MM60	18	77890660	X		BB	AA	AA	AA	AA	AA	AA	AA	AA	AA	AA	AA	1	1	1	1	1	1	1	1	1	1
1481	CH18MM61	18	80361633	X		BB	AA	AA	AA	AA	AA	AA	AA	AA	AA	AA	AA	1	1	1	1	1	1	1	1	1	1
7	CH18MM62GM2	18	81201346	X		BB	AA	AA	AA	AA	AA	AA	AA	AA	AA	AA	AA	1	1	1	1	1	1	1	1	1	1
866	CH18MM63	18	81619936	X		AA	BB	BB	BB	BB	BB	BB	BB	BB	BB	BB	BB	1	1	1	1	1	1	1	1	1	1
867	CH18MM64	18	82712912			BB	BB	BB	BB	BB	BB	BB	BB	BB	BB	BB	BB	1	1	1	1	1	1	1	1	1	1
21	CH18MM65BLK9	18	84686237	X	X	BB	AA	AA	AA	AA	AA	AA	AA	AA	AA	AA	AA	1	1	1	1	1	1	1	1	1	1
271	CH18MM66	18	86034550			AA	AA	AA	AA	AA	AA	AA	AA	AA	AA	AA	AA	1	1	1	1	1	1	1	1	1	1
868	CH18MM67	18	86617418			BB	BB	BB	BB	BB	BB	BB	BB	BB	BB	BB	BB	1	1	1	1	1	1	1	1	1	1
1528	CH18MM68	18	89120861	X		BB	AA	AA	AA	AA	AA	AA	AA	AA	AA	AA	AA	1	1	1	1	1	1	1	1	1	1
1184	CH19MM1	19	4208173			BB	BB	BB	BB	BB	BB	BB	BB	BB	BB	BB	BB	1	1	1	1	1	1	1	1	1	1
1432	CH19MM2GM1	19	4818261			BB	BB	BB	BB	BB	BB	BB	BB	BB	BB	BB	BB	1	1	1	1	1	1	1	1	1	1
63	CH19MM3	19	5283144			AA	AA	AA	AA	AA	AA	AA	AA	AA	AA	AA	AA	1	1	1	1	1	1	1	1	1	1
1780	CH19MM4	19	6000186			AA	AA	AA	AA	AA	AA	AA	AA	AA	AA	AA	AA	1	1	1	1	1	1	1	1	1	1
22	CH19MM5	19	9101495	X	X	AA	BB	BB	BB	BB	BB	BB	BB	BB	BB	BB	BB	1	1	1	1	1	1	1	1	1	1
869	CH19MM6	19	9543124			BB	BB	BB	BB	BB	BB	BB	BB	BB	BB	BB	BB	1	1	1	1	1	1	1	1	1	1
2046	CH19MM7	19	9813271			AA	AA	AA	AA	AA	AA	AA	AA	AA	AA	AA	AA	1	1	1	1	1	1	1	1	1	1
1370	CH19MM8	19	10064010			BB	BB	BB	BB	BB	BB	BB	BB	BB	BB	BB	BB	1	1	1	1	1	1	1	1	1	1
1047	CH19MM9	19	10066261			BB	BB	BB	BB	BB	BB	BB	BB	BB	BB	BB	BB	1	1	1	1	1	1	1	1	1	1
1044	CH19MM10	19	10088937			BB	BB	BB	BB	BB	BB	BB	BB	BB	BB	BB	BB	1	1	1	1	1	1	1	1	1	1
1868	CH19MM11	19	10572580			BB	BB	BB	BB	BB	BB	BB	BB	BB	BB	BB	BB	1	1	1	1	1	1	1	1	1	1
60	CH19MM12	19	12595293			AA	AA	AA	AA	AA	AA	AA	AA	AA	AA	AA	AA	1	1	1	1	1	1	1	1	1	1
870	CH19MM13	19	14743248			BB	BB	BB	BB	BB	BB	BB	BB	BB	BB	BB	BB	1	1	1	1	1	1	1	1	1	1
1266	CH19MM14	19	16159229	X		BB	AA	AA	AA	AA	AA	AA	AA	AA	AA	AA	AA	1	1	1	1	1	1	1	1	1	1
1766	CH19MM15	19	17804343	X		AA	BB	BB	BB	BB	BB	BB	BB	BB	BB	BB	BB	1	1	1	1	1	1	1	1	1	1
221	CH19MM16	19	19283950			AA	AA	AA	AA	AA	AA	AA	AA	AA	AA	AA	AA	1	1	1	1	1	1	1	1	1	1
1921	CH19MM17	19	21112530	X		BB	AA	AA	AA	AA	AA	AA	AA	AA	AA	AA	AA	1	1	1	1	1	1	1	1	1	1
1858	CH19MM18	19	22859563	X		AA	BB	BB	BB	BB	BB	BB	BB	BB	BB	BB	BB	1	1	1	1	1	1	1	1	1	1
1482	CH19MM19	19	24396755			AA	AA	AA	AA	AA	AA	AA	AA	AA	AA	AA	AA	1	1	1	1	1	1	1	1	1	1
1848	CH19MM20	19	25362165			BB	BB	BB	BB	BB	BB	BB	BB	BB	BB	BB	BB	1	1	1	1	1	1	1	1	1	1
1171	CH19MM21	19	25643608	X		BB	AA	AA	AA	AA	AA	AA	AA	AA	AA	AA	AA	1	1	1	1	1	1	1	1	1	1
1056	CH19MM22	19	26731527	X		BB	AA	AA	AA	AA	AA	AA	AA	AA	AA	AA	AA	1	1	1	1	1	1	1	1	1	1
2047	CH19MM23	19	29540192	X		AA	BB	BB	BB	BB	BB	BB	BB	BB	BB	BB	BB	1	1	1	1	1	1	1	1	1	1
871	CH19MM24GM2	19	30116026	X		AA	BB	BB	BB	BB	BB	BB	BB	BB	BB	BB	BB	1	1	1	1	1	1	1	1	1	1
316	CH19MM25	19	31358105			BB	BB	BB	BB	BB	BB	BB	BB	BB	BB	BB	BB	1	1	1	1	1	1	1	1	1	1
1013	CH19MM26	19	31484461			AA	AA	AA	AA	AA	AA	AA	AA	AA	AA	AA	AA	1	1	1	1	1	1	1	1	1	1
1781	CH19MM27	19	31672951	X		AA	BB	BB	BB	BB	BB	BB	BB	BB	BB	BB	BB	1	1	1	1	1	1	1	1	1	1
61	CH19MM28	19	32349880			AA	AA	AA	AA	AA	AA	AA	AA	AA	AA	AA	AA	1	1	1	1	1	1	1	1	1	1
62	CH19MM29	19	34542259			BB	BB	BB	BB	BB	BB	BB	BB	BB	BB	BB	BB	1	1	1	1	1	1	1	1	1	1
222	CH19MM30	19	36467112	X		AA	BB	BB	BB	BB	BB	BB	BB	BB	BB	BB	BB	1	1	1	1	1	1	1	1	1	1
1415	CH19MM31	19	37393165	X		AA	BB	BB	BB	BB	BB	BB	BB	BB	BB	BB	BB	1	1	1	1	1	1	1	1	1	1
1996	CH19MM32	19	39330470			BB	BB	BB	BB	BB	BB	BB	BB	BB	BB	BB	BB	1	1	1	1	1	1	1	1	1	1
1087	CH19MM33	19	40259657	X		BB	AA	AA	AA	AA	AA	AA	AA	AA	AA	AA	AA	1	1	1	1	1	1	1	1	1	1
1006	CH19MM34BLK4	19	40364531		X	BB	BB	BB	BB	BB	BB	BB	BB	BB	BB	BB	BB	1	1	1	1	1	1	1	1	1	1
872	CH19MM35	19	40619480	X		AA	BB	BB	BB	BB	BB	BB	BB	BB	BB	BB	BB	1	1	1	1	1	1	1	1	1	1
1094	CH19MM36	19	41749395	X		AA	BB	BB	BB	BB	BB	BB	BB	BB	BB	BB	BB	1	1	1	1	1	1	1	1	1	1
1269	CH19MM37	19	42406846	X		AA	BB	BB	BB	BB	BB	BB	BB	BB	BB	BB	BB	1	1	1	1	1	1	1	1	1	1
873	CH19MM38	19	44651448	X		AA	BB	BB	BB	BB	BB	BB	BB	BB	BB	BB	BB	1	1	1	1	1	1	1	1	1	1
874	CH19MM39	19	45118329			BB	BB	BB	BB	BB	BB	BB	BB	BB	BB	BB	BB	1	1	1	1	1	1	1	1	1	1
252	CH19MM40	19	45356002			AA	AA	AA	AA	AA	AA	AA	AA	AA	AA	AA	AA	1	1	1	1	1	1	1	1	1	1
875	CH19MM41	19	46717958	X		BB	AA	AA	AA	AA	AA	AA	AA	AA	AA	AA	AA	1	1	1	1	1	1	1	1	1	1
1041	CH19MM42	19	47482330	X		AA	BB	BB	BB	BB	BB	BB	BB	BB	BB	BB	BB	1	1	1	1	1	1	1	1	1	1
1735	CH19MM43	19	49475053	X		AA	BB	BB	BB	BB	BB	BB	BB	BB	BB	BB	BB	1	1	1	1	1	1	1	1	1	1
248	CH19MM44	19	52162185	X		AA	BB	BB	BB	BB	BB	BB	BB	BB	BB	BB	BB	1	1	1	1	1	1	1	1	1	1
1856	CH19MM45	19	52797648	X		BB	AA	AA	AA	AA	AA	AA	AA	AA	AA	AA	AA	1	1	1	1	1	1	1	1	1	1
876	CH19MM46	19	54535312	X		BB	AA	AA	AA	AA	AA	AA	AA	AA	AA	AA	AA	1	1	1	1	1	1	1	1	1	1
1754	CH19MM47	19	56380821			AA	AA	AA	AA	AA	AA	AA	AA	AA	AA	AA	AA	1	1	1	1	1	1	1	1	1	1
1732	CH19MM48	19	58720409			AA	AA	AA	AA	AA	AA	AA	AA	AA	AA	AA	AA	1	1	1	1	1	1	1	1	1	1
2050	CH19MM49	19	59475231	X		BB	AA	AA	AA	AA	AA	AA	AA	AA	AA	AA	AA	1	1	1	1	1	1	1	1	1	1
8	CH19MM50GM3	19	60149305	X		AA	BB	BB	BB	BB	BB	BB	BB	BB	BB	BB	BB	1	1	1	1	1	1	1	1	1	1
1011	CHXMM1	X	6775675			BB	BB	BB	BB	BB	BB	BB	BB	BB	BB	BB	BB	1	1	1	1	1	1	1	1	1	1
877	CHXMM2	X	7885141	X		BB	AA	AA	AA	AA	AA	AA	AA	AA	AA	AA	AA	1	1	1	1	1	1	1	1	1	1
1999	CHXMM3	X	7947021			BB	BB	BB	BB	BB	BB	BB	BB	BB	BB	BB	BB	1	1	1	1	1	1	1	1	1	1
131	CHXMM4	X	8334947	X		BB	AA	AA	AA	AA	AA	AA	AA	AA	AA	AA	AA	1	1	1	1	1	1	1	1	1	1
132	CHXMM5	X	8498891	X		BB	AA	AA	AA	AA	AA	AA	AA	AA	AA	AA	AA	1	1	1	1	1	1	1	1	1	1
878	CHXMM6	X	8776871	X		AA	BB	BB	BB	BB	BB	BB	BB	BB	BB	BB	BB	1	1	1	1	1	1	1	1	1	1
134	CHXMM7	X	9031623			BB	BB	BB	BB	BB	BB	BB	BB	BB	BB	BB	BB	1	1	1	1	1	1	1	1	1	1
894	CHXMM8	X	10762134			AA	AA	AA	AA	AA	AA	AA	AA	AA	AA	AA	AA	1	1	1	1	1	1	1	1	1	1
879	CHXMM9GM1	X	28552142	X		AA	BB	BB	BB	BB	BB	BB	BB	BB	BB	BB	BB	1	1	1	1	1	1	1	1	1	1
223	CHXMM10	X	31247994	X		BB	AA	AA	AA	AA	AA	AA	AA	AA	AA	AA	AA	1	1	1	1	1	1	1	1	1	1
224	CHXMM11	X	34572975	X		BB	AA	AA	AA	AA	AA	AA	AA	AA	AA	AA	AA	1	1	1	1	1	1	1	1	1	1
880	CHXMM12	X	34801132			AA	AA	AA	AA	AA	AA	AA	AA	AA	AA	AA	AA	1	1	1	1	1	1	1	1	1	1
120	CHXMM13	X	39961894	X		AA	BB	BB	BB	BB	BB	BB	BB	BB	BB	BB	BB	1	1	1	1	1	1	1	1	1	1
881	CHXMM14	X	40510546	X		BB	AA	AA	AA	AA	AA	AA	AA	AA	AA	AA	AA	1	1	1	1	1	1	1	1	1	1
882	CHXMM15	X	42770100	X		BB	AA	AA	AA	AA	AA	AA	AA	AA	AA	AA	AA	1	1	1	1	1	1	1	1	1	1
225	CHXMM16	X	43278349	X		BB	AA	AA	AA	AA	AA	AA	AA	AA	AA	AA	AA	1	1	1	1	1	1	1	1	1	1
883	CHXMM17	X	43720683	X		AA	BB	BB	BB	BB	BB	BB	BB	BB	BB	BB	BB	1	1	1	1	1	1	1	1	1	1
121	CHXMM18	X	44311522			BB	BB	BB	BB	BB	BB	BB	BB	BB	BB	BB	BB	1	1	1	1	1	1	1	1	1	1
1981	CHXMM19	X	44405254			AA	AA	AA	AA	AA	AA	AA	AA	AA	AA	AA	AA	1	1	1	1	1	1	1	1	1	1
884	CHXMM20	X	45475262			BB	BB	BB	BB	BB	BB	BB	BB	BB	BB	BB	BB	1	1	1	1	1	1	1	1	1	1
885	CHXMM21	X	47895370			AA	AA	AA	AA	AA	AA	AA	AA	AA	AA	AA	AA	1	1	1	1	1	1	1	1	1	1
137	CHXMM22BLK3	X	47904667	X	X	BB	AA	AA	AA	AA	AA	AA	AA	AA	AA	AA	AA	1	1	1	1	1	1	1	1	1	1
886	CHXMM23	X	49186978	X		AA	BB	BB	BB	BB	BB	BB	BB	BB	BB	BB	BB	1	1	1	1	1	1	1	1	1	1
226	CHXMM24	X	52389338	X		AA	BB	BB	BB	BB	BB	BB	BB	BB	BB	BB	BB	1	1	1	1	1	1	1	1	1	1
887	CHXMM25	X	52741694			BB	BB	BB	BB	BB	BB	BB	BB	BB	BB	BB	BB	1	1	1	1	1	1	1	1	1	1
888	CHXMM26	X	53942181			AA	AA	AA	AA	AA	AA	AA	AA	AA	AA	AA	AA	1	1	1	1	1	1	1	1	1	1
889	CHXMM27	X	55210782			AA	AA	AA	AA	AA	AA	AA	AA	AA	AA	AA	AA	1	1	1	1	1	1	1	1	1	1
890	CHXMM28	X	56181989			AA	AA	AA	AA	AA	AA	AA	AA	AA	AA	AA	AA	1	1	1	1	1	1	1	1	1	1
122	CHXMM29	X	59515625			AA	AA	AA	AA	AA	AA	AA	AA	AA	AA	AA	AA	1	1	1	1	1	1	1	1	1	1
123	CHXMM30	X	60181392	X		AA	BB	BB	BB	BB	BB	BB	BB	BB	BB	BB	BB	1	1	1	1	1	1	1	1	1	1
290	CHXMM31	X	61228987	X		BB	AA	AA	AA	AA	AA	AA	AA	AA	AA	AA	AA	1	1	1	1	1	1	1	1	1	1
1019	CHXMM32	X	62517350			BB	BB	BB	BB	BB	BB	BB	BB	BB	BB	BB	BB	1	1	1	1	1	1	1	1	1	1
1063	CHXMM33	X	63007260	X		BB	AA	AA	AA	AA	AA	AA	AA	AA	AA	AA	AA	1	1	1	1	1	1	1	1	1	1
892	CHXMM34	X	65765926			BB	BB	BB	BB	BB	BB	BB	BB	BB	BB	BB	BB	1	1	1	1	1	1	1	1	1	1
124	CHXMM35	X	66015326	X		BB	AA	AA	AA	AA	AA	AA	AA	AA	AA	AA	AA	1	1	1	1	1	1	1	1	1	1
893	CHXMM36	X	67285372	X		BB	AA	AA	AA	AA	AA	AA	AA	AA	AA	AA	AA	1	1	1	1	1	1	1	1	1	1
125	CHXMM37	X	67980997	X		BB	AA	AA	AA	AA	AA	AA	AA	AA	AA	AA	AA	1	1	1	1	1	1	1	1	1	1
126	CHXMM38	X	68179178			AA	AA	AA	AA	AA	AA	AA	AA	AA	AA	AA	AA	1	1	1	1	1	1	1	1	1	1
1998	CHXMM39	X	68698000			AA	AA	AA	AA	AA	AA	AA	AA	AA	AA	AA	AA	1	1	1	1	1	1	1	1	1	1
227	CHXMM40	X	72274499			BB	BB	BB	BB	BB	BB	BB	BB	BB	BB	BB	BB	1	1	1	1	1	1	1	1	1	1
127	CHXMM41	X	72627341			BB	BB	BB	BB	BB	BB	BB	BB	BB	BB	BB	BB	1	1	1	1	1	1	1	1	1	1
128	CHXMM42	X	72875547			AA	AA	AA	AA	AA	AA	AA	AA	AA	AA	AA	AA	1	1	1	1	1	1	1	1	1	1
895	CHXMM43	X	73756646			AA	AA	AA	AA	AA	AA	AA	AA	AA	AA	AA	AA	1	1	1	1	1	1	1	1	1	1
896	CHXMM44	X	74580193			BB	BB	BB	BB	BB	BB	BB	BB	BB	BB	BB	BB	1	1	1	1	1	1	1	1	1	1
129	CHXMM45	X	75125049			BB	BB	BB	BB	BB	BB	BB	BB	BB	BB	BB	BB	1	1	1	1	1	1	1	1	1	1
897	CHXMM46	X	76146750			BB	BB	BB	BB	BB	BB	BB	BB	BB	BB	BB	BB	1	1	1	1	1	1	1	1	1	1
898	CHXMM47	X	76868167	X		BB	AA	AA	AA	AA	AA	AA	AA	AA	AA	AA	AA	1	1	1	1	1	1	1	1	1	1
1513	CHXMM48	X	77048128	X		BB	AA	AA	AA	AA	AA	AA	AA	AA	AA	AA	AA	1	1	1	1	1	1	1	1	1	1
130	CHXMM49	X	77780392	X		BB	AA	AA	AA	AA	AA	AA	AA	AA	AA	AA	AA	1	1	1	1	1	1	1	1	1	1
899	CHXMM50	X	78499387	X		BB	AA	AA	AA	AA	AA	AA	AA	AA	AA	AA	AA	1	1	1	1	1	1	1	1	1	1
891	CHXMM51	X	81745577			AA	AA	AA	AA	AA	AA	AA	AA	AA	AA	AA	AA	1	1	1	1	1	1	1	1	1	1
228	CHXMM52	X	84227028	X		BB	AA	AA	AA	AA	AA	AA	AA	AA	AA	AA	AA	1	1	1	1	1	1	1	1	1	1
900	CHXMM53	X	85456399			AA	AA	AA	AA	AA	AA	AA	AA	AA	AA	AA	AA	1	1	1	1	1	1	1	1	1	1
313	CHXMM54	X	86087663			BB	BB	BB	BB	BB	BB	BB	BB	BB	BB	BB	BB	1	1	1	1	1	1	1	1	1	1
229	CHXMM55	X	87586756			BB	BB	BB	BB	BB	BB	BB	BB	BB	BB	BB	BB	1	1	1	1	1	1	1	1	1	1
901	CHXMM56	X	87902633			AA	AA	AA	AA	AA	AA	AA	AA	AA	AA	AA	AA	1	1	1	1	1	1	1	1	1	1
1720	CHXMM57	X	88379974			BB	BB	BB	BB	BB	BB	BB	BB	BB	BB	BB	BB	1	1	1	1	1	1	1	1	1	1
133	CHXMM58	X	89752158			BB	BB	BB	BB	BB	BB	BB	BB	BB	BB	BB	BB	1	1	1	1	1	1	1	1	1	1
135	CHXMM59	X	91222960			BB	BB	BB	BB	BB	BB	BB	BB	BB	BB	BB	BB	1	1	1	1	1	1	1	1	1	1
902	CHXMM60	X	91823100			BB	BB	BB	BB	BB	BB	BB	BB	BB	BB	BB	BB	1	1	1	1	1	1	1	1	1	1
230	CHXMM61	X	92235622			BB	BB	BB	BB	BB	BB	BB	BB	BB	BB	BB	BB	1	1	1	1	1	1	1	1	1	1
[truncated: 58 more rows]

## Sheet: 1. Biomarkers (CCR2)
Index	Name	Chr	Position	1909-24010_178588 - CCR2_1-TQMS_78219_610437_19-524994_Rega.GType	1909-24010_178588 - CCR2_2-TQMS_78219_610438_19-524995_Rega.GType	1909-24010_178588 - CCR2_3-TQMS_78219_610439_19-524996_Rega.GType	1909-24010_178588 - CCR2_4-TQMS_78219_610440_19-524997_Rega.GType	1909-24010_178588 - CCR2_5-TQMS_78219_610441_19-524998_Rega.GType	1909-24010_178588 - CCR2_6-TQMS_78219_610442_19-524999_Rega.GType	1909-24010_178588 - CCR2_7-TQMS_78219_610443_19-525000_Rega.GType	1909-24010_178588 - CCR2_9-TQMS_78219_610444_19-525001_Rega.GType	1909-24010_178588 - CCR2_11-TQMS_78219_610445_19-525002_Rega.GType	1909-24010_178588 - CCR2_14-TQMS_78219_610446_19-525003_Rega.GType	1909-24010_178588 - CCR2_1-TQMS_78219_610437_19-524994_Rega.GType	1909-24010_178588 - CCR2_2-TQMS_78219_610438_19-524995_Rega.GType	1909-24010_178588 - CCR2_3-TQMS_78219_610439_19-524996_Rega.GType	1909-24010_178588 - CCR2_4-TQMS_78219_610440_19-524997_Rega.GType	1909-24010_178588 - CCR2_5-TQMS_78219_610441_19-524998_Rega.GType	1909-24010_178588 - CCR2_6-TQMS_78219_610442_19-524999_Rega.GType	1909-24010_178588 - CCR2_7-TQMS_78219_610443_19-525000_Rega.GType	1909-24010_178588 - CCR2_9-TQMS_78219_610444_19-525001_Rega.GType	1909-24010_178588 - CCR2_11-TQMS_78219_610445_19-525002_Rega.GType	1909-24010_178588 - CCR2_14-TQMS_78219_610446_19-525003_Rega.GType
209	Ptprc	1	52665170	AA	AA	AA	AA	AA	AA	AA	AA	AA	AA	Ptprc<b>	Ptprc<b>	Ptprc<b>	Ptprc<b>	Ptprc<b>	Ptprc<b>	Ptprc<b>	Ptprc<b>	Ptprc<b>	Ptprc<b>		Biomarkers Tested	Allele Discrimination	Gene Name				Result
898	Tyrp1	4	80481305	BB	BB	BB	BB	BB	BB	BB	BB	BB	BB	wt/wt	wt/wt	wt/wt	wt/wt	wt/wt	wt/wt	wt/wt	wt/wt	wt/wt	wt/wt
1290	Lepr	4	101553258	BB	BB	BB	BB	BB	BB	BB	BB	BB	BB	wt/wt	wt/wt	wt/wt	wt/wt	wt/wt	wt/wt	wt/wt	wt/wt	wt/wt	wt/wt		Ptprc	Variant a or b	Protein Tyrosine Phosphatase, receptor type C, Variant a, also known as CD45.1, Ly5<a>. Variant b, also known as CD45.2, Ly5 <b>				Ptprc<a> or Ptprc<b>
233	Pde6b	5	108661000	BB	BB	BB	BB	BB	BB	BB	BB	BB	BB	wt/wt	wt/wt	wt/wt	wt/wt	wt/wt	wt/wt	wt/wt	wt/wt	wt/wt	wt/wt
234	Lep	6	29020950	BB	BB	BB	BB	BB	BB	BB	BB	BB	BB	wt/wt	wt/wt	wt/wt	wt/wt	wt/wt	wt/wt	wt/wt	wt/wt	wt/wt	wt/wt		Tyrp1	b mutation or WT	Tyrosinase-related protein 1 Variant b, point mutation				wt/wt or sp/wt or sp/sp
902	Tyr	7	94641553	AA	AA	AA	AA	AA	AA	AA	AA	AA	AA	wt/wt	wt/wt	wt/wt	wt/wt	wt/wt	wt/wt	wt/wt	wt/wt	wt/wt	wt/wt
1047	Foxn1	11	78184701	BB	BB	BB	BB	BB	BB	BB	BB	BB	BB	wt/wt	wt/wt	wt/wt	wt/wt	wt/wt	wt/wt	wt/wt	wt/wt	wt/wt	wt/wt		Lepr	db mutation or WT	Leptin receptor db, point mutation (diabetes)				wt/wt or sp/wt or sp/sp
1085	Nnt deletion	13	120164258	BB	BB	BB	BB	BB	BB	BB	BB	BB	BB	sp/sp	sp/sp	sp/sp	sp/sp	sp/sp	sp/sp	sp/sp	sp/sp	sp/sp	sp/sp
235	Nnt wildtype	13	120164565	NC	NC	NC	NC	NC	NC	NC	NC	NC	NC	NA	NA	NA	NA	NA	NA	NA	NA	NA	NA		Pde6b	rd1 mutation or WT	Phosphodiesterase 6B, CGMP, rod receptor, beta polypeptide rd1, spontaneous point mutation (retinal degeneration 1)				wt/wt or sp/wt or sp/sp
843	Prkdc	16	15839000	BB	BB	BB	BB	BB	BB	BB	BB	BB	BB	wt/wt	wt/wt	wt/wt	wt/wt	wt/wt	wt/wt	wt/wt	wt/wt	wt/wt	wt/wt
																									Lep	ob mutation or WT	Leptin ob, spontaneous point mutation (obese)				wt/wt or sp/wt or sp/sp
																									Tyr	c mutation or WT	Tyrosinase c, point mutation (albino)				wt/wt or sp/wt or sp/sp
																									Foxn1	nu mutation or WT	Forkhead box N1 nu, spontaneous bp deletion (nude)				wt/wt or sp/wt or sp/sp
																									Nnt	C57BL/6J mutation or WT	Nicotinamide nucleotide Transhydrogenase C57BL/6J, spontaneos 17 Kbp deletion				wt/wt or sp/wt or sp/sp
																									Prkdc	scid mutation or WT	Protein kinase DNA activated, catalytic polypeptide scid, spontaneous point mutation				wt/wt or sp/wt or sp/sp
